# Supplementary material for: Diversity of synaptic protein complexes as a function of the abundance of their constituent proteins: A modeling approach
Source: PLoS Comput Biol. 2022 Jan 18;18(1):e1009758. doi: 10.1371/journal.pcbi.1009758 (PMC8797218; doi:10.1371/journal.pcbi.1009758)
Supplement: S1 Table — Table A. Input Proteins with Uniprot ID and Domains. Table B. Domain-Domain Interactions. Table C. ID of Brain Regions. Table D. Function of Brain Regions. Table E. Input protein abundances. Table F. Protein complex IDs. Table G. Output of H4SM Original (rows:complexes columns:regions). Table H. Output of H4SM t = 1/2. Table I. Output of H4SM t = 1/6. Table J. input PCA coordinates Table K. output PCA coordinates. Table L. equilibrium dissociation constants found in literature. (XLSX) [file pcbi.1009758.s002.xlsx]

## Sheet: Table A
Input Proteins with Uniprot ID and Domains
Protein Name	Gene Symbol	UniProt ID	Domains (or virtual domains)		virtual domains are non-globular binding regions defined to represent the interactions (see Table B)
NMDAR	GRIN2B	Q05586	"CNMDAR"
AMPAR	GRIA1	P42261	"CAMPA"
PSD-95	DLG4	P78352	"PDZ","PDZ","PDZ","SH3","GK"
SynGAP	SynGAP	Q96PV0	"CSYNGAP"
GKAP	DLGAP1	Q5VSY0	"GBRS","GH","CGKAP"
Shank3	Shank3	Q9BYB0	"SH3","PDZ","SAM","virtualEVH1"
Homer1	homer1	Q86YM7	"EVH1"

## Sheet: Table B
Domain-domain interactions
Domain1	Domain2		interactions are defined with proteinname_domainname of the two interacting proteins
HOMER1_EVH1	SHANK3_virtualEVH1
HOMER1_HK	HOMER1_HK
GKAP1_CGKAP	SHANK3_PDZ
DLG4_PDZ	GRIN2B_CNMDAR
DLG4_PDZ	GRIA1_CAMPA
DLG4_PDZ	SYNGAP1_CSYNGAP
DLG4_GK	GKAP1_GBRS
SHANK3_SA0	SHANK3_SA1

## Sheet: Table C
Brain regions
Region Name (as in the original dataset)	Region ID (as used in this study to identify the simulations)
H376.IIA.50_AMY	0
H376.IIA.50_CGE	1
H376.IIA.50_DFC	2
H376.IIA.50_DTH	3
H376.IIA.50_HIP	4
H376.IIA.50_LGE	5
H376.IIA.50_M1C-S1C	6
H376.IIA.50_MFC	7
H376.IIA.50_MGE	8
H376.IIA.50_OFC	9
H376.IIA.50_Ocx	10
H376.IIA.50_PCx	11
H376.IIA.50_TCx	12
H376.IIA.50_URL	13
H376.IIA.51_AMY	14
H376.IIA.51_CGE	15
H376.IIA.51_DFC	16
H376.IIA.51_DTH	17
H376.IIA.51_HIP	18
H376.IIA.51_ITC	19
H376.IIA.51_LGE	20
H376.IIA.51_M1C-S1C	21
H376.IIA.51_MFC	22
H376.IIA.51_MGE	23
H376.IIA.51_OFC	24
H376.IIA.51_Ocx	25
H376.IIA.51_PCx	26
H376.IIA.51_STC	27
H376.IIA.51_URL	28
H376.IIA.51_VFC	29
H376.IIB.50_A1C	30
H376.IIB.50_AMY	31
H376.IIB.50_DFC	32
H376.IIB.50_DTH	33
H376.IIB.50_HIP	34
H376.IIB.50_IPC	35
H376.IIB.50_ITC	36
H376.IIB.50_M1C	37
H376.IIB.50_MFC	38
H376.IIB.50_OFC	39
H376.IIB.50_S1C	40
H376.IIB.50_STC	41
H376.IIB.50_STR	42
H376.IIB.50_V1C	43
H376.IIB.50_VFC	44
H376.IIB.51_A1C	45
H376.IIB.51_AMY	46
H376.IIB.51_CB	47
H376.IIB.51_DFC	48
H376.IIB.51_DTH	49
H376.IIB.51_HIP	50
H376.IIB.51_IPC	51
H376.IIB.51_ITC	52
H376.IIB.51_M1C	53
H376.IIB.51_OFC	54
H376.IIB.51_S1C	55
H376.IIB.51_STC	56
H376.IIB.51_STR	57
H376.IIB.51_V1C	58
H376.IIB.51_VFC	59
H376.IIB.52_A1C	60
H376.IIB.52_AMY	61
H376.IIB.52_CBC	62
H376.IIB.52_DFC	63
H376.IIB.52_DTH	64
H376.IIB.52_HIP	65
H376.IIB.52_IPC	66
H376.IIB.52_ITC	67
H376.IIB.52_M1C	68
H376.IIB.52_MFC	69
H376.IIB.52_OFC	70
H376.IIB.52_S1C	71
H376.IIB.52_STR	72
H376.IIB.52_V1C	73
H376.IIB.52_VFC	74
H376.IIIA.50_A1C	75
H376.IIIA.50_AMY	76
H376.IIIA.50_DFC	77
H376.IIIA.50_HIP	78
H376.IIIA.50_IPC	79
H376.IIIA.50_ITC	80
H376.IIIA.50_M1C	81
H376.IIIA.50_MFC	82
H376.IIIA.50_OFC	83
H376.IIIA.50_S1C	84
H376.IIIA.50_STC	85
H376.IIIA.50_STR	86
H376.IIIA.50_V1C	87
H376.IIIA.50_VFC	88
H376.IIIA.51_A1C	89
H376.IIIA.51_AMY	90
H376.IIIA.51_CB	91
H376.IIIA.51_DFC	92
H376.IIIA.51_HIP	93
H376.IIIA.51_IPC	94
H376.IIIA.51_ITC	95
H376.IIIA.51_M1C	96
H376.IIIA.51_MD	97
H376.IIIA.51_MFC	98
H376.IIIA.51_OFC	99
H376.IIIA.51_S1C	100
H376.IIIA.51_STC	101
H376.IIIA.51_STR	102
H376.IIIA.51_V1C	103
H376.IIIA.51_VFC	104
H376.IIIA.52_A1C	105
H376.IIIA.52_AMY	106
H376.IIIA.52_CB	107
H376.IIIA.52_DFC	108
H376.IIIA.52_HIP	109
H376.IIIA.52_IPC	110
H376.IIIA.52_ITC	111
H376.IIIA.52_M1C	112
H376.IIIA.52_MFC	113
H376.IIIA.52_OFC	114
H376.IIIA.52_S1C	115
H376.IIIA.52_STR	116
H376.IIIA.52_V1C	117
H376.IIIA.52_VFC	118
H376.IIIB.50_A1C	119
H376.IIIB.50_DFC	120
H376.IIIB.50_IPC	121
H376.IIIB.50_MD	122
H376.IIIB.50_MFC	123
H376.IIIB.50_OFC	124
H376.IIIB.50_STC	125
H376.IIIB.50_STR	126
H376.IIIB.50_V1C	127
H376.IIIB.50_VFC	128
H376.IIIB.51_A1C	129
H376.IIIB.51_AMY	130
H376.IIIB.51_CBC	131
H376.IIIB.51_DFC	132
H376.IIIB.51_HIP	133
H376.IIIB.51_IPC	134
H376.IIIB.51_ITC	135
H376.IIIB.51_M1C	136
H376.IIIB.51_MD	137
H376.IIIB.51_MFC	138
H376.IIIB.51_OFC	139
H376.IIIB.51_S1C	140
H376.IIIB.51_STC	141
H376.IIIB.51_STR	142
H376.IIIB.51_V1C	143
H376.IIIB.51_VFC	144
H376.IIIB.52_A1C	145
H376.IIIB.52_AMY	146
H376.IIIB.52_DFC	147
H376.IIIB.52_HIP	148
H376.IIIB.52_IPC	149
H376.IIIB.52_ITC	150
H376.IIIB.52_M1C-S1C	151
H376.IIIB.52_MD	152
H376.IIIB.52_MFC	153
H376.IIIB.52_STC	154
H376.IIIB.52_STR	155
H376.IIIB.52_V1C	156
H376.IIIB.52_VFC	157
H376.IIIB.53_A1C	158
H376.IIIB.53_AMY	159
H376.IIIB.53_CBC	160
H376.IIIB.53_DFC	161
H376.IIIB.53_HIP	162
H376.IIIB.53_IPC	163
H376.IIIB.53_M1C-S1C	164
H376.IIIB.53_MD	165
H376.IIIB.53_MFC	166
H376.IIIB.53_OFC	167
H376.IIIB.53_STC	168
H376.IIIB.53_STR	169
H376.IIIB.53_V1C	170
H376.IIIB.53_VFC	171
H376.IV.50_A1C	172
H376.IV.50_AMY	173
H376.IV.50_CBC	174
H376.IV.50_DFC	175
H376.IV.50_HIP	176
H376.IV.50_IPC	177
H376.IV.50_ITC	178
H376.IV.50_M1C	179
H376.IV.50_MD	180
H376.IV.50_MFC	181
H376.IV.50_OFC	182
H376.IV.50_S1C	183
H376.IV.50_STC	184
H376.IV.50_STR	185
H376.IV.50_V1C	186
H376.IV.50_VFC	187
H376.IV.51_CBC	188
H376.IV.51_ITC	189
H376.IV.53_A1C	190
H376.IV.53_DFC	191
H376.IV.53_HIP	192
H376.IV.53_IPC	193
H376.IV.53_M1C-S1C	194
H376.IV.53_MD	195
H376.IV.53_MFC	196
H376.IV.53_STC	197
H376.IV.53_STR	198
H376.IV.53_V1C	199
H376.IV.53_VFC	200
H376.IV.54_AMY	201
H376.IV.54_CBC	202
H376.IV.54_DFC	203
H376.IV.54_HIP	204
H376.IV.54_IPC	205
H376.IV.54_ITC	206
H376.IV.54_M1C	207
H376.IV.54_MFC	208
H376.IV.54_OFC	209
H376.IV.54_S1C	210
H376.IV.54_STC	211
H376.IV.54_STR	212
H376.IV.54_V1C	213
H376.IV.54_VFC	214
H376.IX.50_A1C	215
H376.IX.50_AMY	216
H376.IX.50_CBC	217
H376.IX.50_DFC	218
H376.IX.50_HIP	219
H376.IX.50_IPC	220
H376.IX.50_ITC	221
H376.IX.50_M1C	222
H376.IX.50_MFC	223
H376.IX.50_OFC	224
H376.IX.50_S1C	225
H376.IX.50_STC	226
H376.IX.50_V1C	227
H376.IX.50_VFC	228
H376.IX.51_A1C	229
H376.IX.51_AMY	230
H376.IX.51_CBC	231
H376.IX.51_DFC	232
H376.IX.51_HIP	233
H376.IX.51_IPC	234
H376.IX.51_ITC	235
H376.IX.51_M1C	236
H376.IX.51_MD	237
H376.IX.51_MFC	238
H376.IX.51_OFC	239
H376.IX.51_S1C	240
H376.IX.51_STC	241
H376.IX.51_STR	242
H376.IX.51_V1C	243
H376.IX.51_VFC	244
H376.IX.52_A1C	245
H376.IX.52_AMY	246
H376.IX.52_CBC	247
H376.IX.52_DFC	248
H376.IX.52_HIP	249
H376.IX.52_IPC	250
H376.IX.52_ITC	251
H376.IX.52_MFC	252
H376.IX.52_STC	253
H376.IX.52_V1C	254
H376.IX.52_VFC	255
H376.V.50_CBC	256
H376.V.50_VFC	257
H376.V.51_A1C	258
H376.V.52_DFC	259
H376.V.52_STC	260
H376.V.52_V1C	261
H376.V.53_A1C	262
H376.V.53_AMY	263
H376.V.53_CBC	264
H376.V.53_DFC	265
H376.V.53_HIP	266
H376.V.53_IPC	267
H376.V.53_ITC	268
H376.V.53_M1C	269
H376.V.53_MD	270
H376.V.53_MFC	271
H376.V.53_OFC	272
H376.V.53_S1C	273
H376.V.53_STC	274
H376.V.53_STR	275
H376.V.53_V1C	276
H376.V.53_VFC	277
H376.VI.50_AMY	278
H376.VI.50_CBC	279
H376.VI.50_HIP	280
H376.VI.50_ITC	281
H376.VI.50_MD	282
H376.VI.50_MFC	283
H376.VI.50_STC	284
H376.VI.50_STR	285
H376.VI.50_V1C	286
H376.VI.51_A1C	287
H376.VI.51_AMY	288
H376.VI.51_DFC	289
H376.VI.51_ITC	290
H376.VI.51_M1C	291
H376.VI.51_OFC	292
H376.VI.51_STC	293
H376.VI.51_VFC	294
H376.VI.52_A1C	295
H376.VI.52_AMY	296
H376.VI.52_CBC	297
H376.VI.52_DFC	298
H376.VI.52_HIP	299
H376.VI.52_IPC	300
H376.VI.52_ITC	301
H376.VI.52_M1C	302
H376.VI.52_MD	303
H376.VI.52_MFC	304
H376.VI.52_OFC	305
H376.VI.52_S1C	306
H376.VI.52_STC	307
H376.VI.52_STR	308
H376.VI.52_V1C	309
H376.VI.52_VFC	310
H376.VII.51_CBC	311
H376.VII.51_DFC	312
H376.VII.51_IPC	313
H376.VII.51_ITC	314
H376.VII.51_MD	315
H376.VII.51_MFC	316
H376.VII.51_OFC	317
H376.VII.51_S1C	318
H376.VII.51_STC	319
H376.VII.51_V1C	320
H376.VIII.50_AMY	321
H376.VIII.50_CBC	322
H376.VIII.50_DFC	323
H376.VIII.50_MD	324
H376.VIII.50_STC	325
H376.VIII.50_STR	326
H376.VIII.50_VFC	327
H376.VIII.51_A1C	328
H376.VIII.51_AMY	329
H376.VIII.51_CBC	330
H376.VIII.51_DFC	331
H376.VIII.51_HIP	332
H376.VIII.51_IPC	333
H376.VIII.51_ITC	334
H376.VIII.51_M1C	335
H376.VIII.51_MD	336
H376.VIII.51_MFC	337
H376.VIII.51_OFC	338
H376.VIII.51_S1C	339
H376.VIII.51_STC	340
H376.VIII.51_STR	341
H376.VIII.51_V1C	342
H376.VIII.51_VFC	343
H376.VIII.52_A1C	344
H376.VIII.52_AMY	345
H376.VIII.52_CBC	346
H376.VIII.52_IPC	347
H376.VIII.52_ITC	348
H376.VIII.52_M1C	349
H376.VIII.52_MD	350
H376.VIII.52_STC	351
H376.VIII.52_STR	352
H376.VIII.52_V1C	353
H376.VIII.52_VFC	354
H376.VIII.53_CBC	355
H376.VIII.53_DFC	356
H376.VIII.53_HIP	357
H376.VIII.53_IPC	358
H376.VIII.53_ITC	359
H376.VIII.53_MD	360
H376.VIII.53_MFC	361
H376.VIII.53_OFC	362
H376.VIII.53_S1C	363
H376.VIII.53_STC	364
H376.VIII.53_V1C	365
H376.VIII.53_VFC	366
H376.VIII.54_A1C	367
H376.VIII.54_AMY	368
H376.VIII.54_CBC	369
H376.VIII.54_DFC	370
H376.VIII.54_HIP	371
H376.VIII.54_IPC	372
H376.VIII.54_ITC	373
H376.VIII.54_M1C	374
H376.VIII.54_MFC	375
H376.VIII.54_OFC	376
H376.VIII.54_S1C	377
H376.VIII.54_STC	378
H376.VIII.54_V1C	379
H376.VIII.54_VFC	380
H376.X.50_AMY	381
H376.X.50_CBC	382
H376.X.50_IPC	383
H376.X.50_ITC	384
H376.X.50_STC	385
H376.X.51_A1C	386
H376.X.51_AMY	387
H376.X.51_CBC	388
H376.X.51_DFC	389
H376.X.51_HIP	390
H376.X.51_IPC	391
H376.X.51_ITC	392
H376.X.51_M1C	393
H376.X.51_MD	394
H376.X.51_MFC	395
H376.X.51_OFC	396
H376.X.51_S1C	397
H376.X.51_STC	398
H376.X.51_STR	399
H376.X.51_V1C	400
H376.X.51_VFC	401
H376.X.52_A1C	402
H376.X.52_AMY	403
H376.X.52_CBC	404
H376.X.52_DFC	405
H376.X.52_HIP	406
H376.X.52_IPC	407
H376.X.52_ITC	408
H376.X.52_M1C	409
H376.X.52_MD	410
H376.X.52_MFC	411
H376.X.52_OFC	412
H376.X.52_S1C	413
H376.X.52_STC	414
H376.X.52_STR	415
H376.X.52_V1C	416
H376.X.52_VFC	417
H376.X.53_A1C	418
H376.X.53_CBC	419
H376.X.53_DFC	420
H376.X.53_HIP	421
H376.X.53_IPC	422
H376.X.53_ITC	423
H376.X.53_M1C	424
H376.X.53_MFC	425
H376.X.53_OFC	426
H376.X.53_S1C	427
H376.X.53_STC	428
H376.X.53_V1C	429
H376.X.53_VFC	430
H376.XI.50_A1C	431
H376.XI.50_AMY	432
H376.XI.50_CBC	433
H376.XI.50_HIP	434
H376.XI.50_IPC	435
H376.XI.50_ITC	436
H376.XI.50_M1C	437
H376.XI.50_MD	438
H376.XI.50_MFC	439
H376.XI.50_OFC	440
H376.XI.50_S1C	441
H376.XI.50_STC	442
H376.XI.50_STR	443
H376.XI.50_VFC	444
H376.XI.52_A1C	445
H376.XI.52_AMY	446
H376.XI.52_CBC	447
H376.XI.52_DFC	448
H376.XI.52_HIP	449
H376.XI.52_IPC	450
H376.XI.52_ITC	451
H376.XI.52_M1C	452
H376.XI.52_MD	453
H376.XI.52_MFC	454
H376.XI.52_OFC	455
H376.XI.52_S1C	456
H376.XI.52_STC	457
H376.XI.52_STR	458
H376.XI.52_V1C	459
H376.XI.52_VFC	460
H376.XI.53_A1C	461
H376.XI.53_AMY	462
H376.XI.53_CBC	463
H376.XI.53_DFC	464
H376.XI.53_HIP	465
H376.XI.53_IPC	466
H376.XI.53_ITC	467
H376.XI.53_M1C	468
H376.XI.53_MD	469
H376.XI.53_MFC	470
H376.XI.53_OFC	471
H376.XI.53_S1C	472
H376.XI.53_STC	473
H376.XI.53_STR	474
H376.XI.53_V1C	475
H376.XI.53_VFC	476
H376.XI.54_A1C	477
H376.XI.54_AMY	478
H376.XI.54_CBC	479
H376.XI.54_DFC	480
H376.XI.54_HIP	481
H376.XI.54_IPC	482
H376.XI.54_ITC	483
H376.XI.54_M1C	484
H376.XI.54_MD	485
H376.XI.54_MFC	486
H376.XI.54_OFC	487
H376.XI.54_S1C	488
H376.XI.54_STC	489
H376.XI.54_STR	490
H376.XI.54_V1C	491
H376.XI.54_VFC	492
H376.XI.56_A1C	493
H376.XI.56_AMY	494
H376.XI.56_CBC	495
H376.XI.56_DFC	496
H376.XI.56_HIP	497
H376.XI.56_IPC	498
H376.XI.56_ITC	499
H376.XI.56_M1C	500
H376.XI.56_MD	501
H376.XI.56_OFC	502
H376.XI.56_S1C	503
H376.XI.56_STC	504
H376.XI.56_STR	505
H376.XI.56_V1C	506
H376.XI.56_VFC	507
H376.XI.60_A1C	508
H376.XI.60_AMY	509
H376.XI.60_CBC	510
H376.XI.60_DFC	511
H376.XI.60_HIP	512
H376.XI.60_IPC	513
H376.XI.60_ITC	514
H376.XI.60_M1C	515
H376.XI.60_MD	516
H376.XI.60_MFC	517
H376.XI.60_OFC	518
H376.XI.60_S1C	519
H376.XI.60_STC	520
H376.XI.60_STR	521
H376.XI.60_V1C	522
H376.XI.60_VFC	523

## Sheet: Table D
Function of brain regions
A concise summary of the major functions of the brain regions in the input dataset
Abbreviation	{brain region}	{region function}	Reference
Ocx	occipital neocortex	visual processing	1
M1C	primary motor cortex	pyramidal cells, motoric funtions	2
S1C	primary sensory cortex	sensory funtions	3
AMY	amygdaloid complex	emotions and fear	4
MGE	medial ganglionic eminence	GABAergic cell production	5
STC	posterior (caudal) superior temporal cortex (area 22c)	language, mediates spatial awareness, exploration	6
URL	upper (rostral) rhombic lip	granule cell production	7
CGE	caudal ganglionic eminence	progenitor, interneurons, striatal spiny neurons	8
DTH	dorsal thalamus	supports adaptive decision-making	9
MFC	anterior (rostral) cingulate (medial prefrontal) cortex	decision making, morality	10
DFC	dorsolateral prefrontal cortex	social cognition (working memory, planning)	11
OFC	orbital frontal cortex	decision making	12
LGE	lateral ganglionic eminence	tangential mingration og GE origined cells	13
ITC	inferolateral temporal cortex (area TEv, area 20)	recognition of familiarities, spelling	14
HIP	hippocampus (hippocampal formation)	memory	15
VFC	ventrolateral prefrontal cortex	motor inhibition, updating plan	16
PCx	parietal neocortex	sensory information integraion, declarative memory	17
TCx	temporal neocortex	sensory input processing	18
A1C	primary auditory cortex (core)	sound processing	19
V1C	primary visual cortex (striate cortex, area V1/17)	perception of visual object ,working memory	20
STR	striatum	coding of social action and reward	21
IPC	posteroventral (inferior) parietal cortex	maintaining attention	22

## Sheet: Table E
Input protein abundance data as used in the simulations
Protein abundances were converted from
	H376.IIA.50_AMY	H376.IIA.50_CGE	H376.IIA.50_DFC	H376.IIA.50_DTH	H376.IIA.50_HIP	H376.IIA.50_LGE	H376.IIA.50_M1C-S1C	H376.IIA.50_MFC	H376.IIA.50_MGE	H376.IIA.50_Ocx	H376.IIA.50_OFC	H376.IIA.50_PCx	H376.IIA.50_TCx	H376.IIA.50_URL	H376.IIA.51_AMY	H376.IIA.51_CGE	H376.IIA.51_DFC	H376.IIA.51_DTH	H376.IIA.51_HIP	H376.IIA.51_ITC	H376.IIA.51_LGE	H376.IIA.51_M1C-S1C	H376.IIA.51_MFC	H376.IIA.51_MGE	H376.IIA.51_Ocx	H376.IIA.51_OFC	H376.IIA.51_PCx	H376.IIA.51_STC	H376.IIA.51_URL	H376.IIA.51_VFC	H376.IIB.50_A1C	H376.IIB.50_AMY	H376.IIB.50_DFC	H376.IIB.50_DTH	H376.IIB.50_HIP	H376.IIB.50_IPC	H376.IIB.50_ITC	H376.IIB.50_M1C	H376.IIB.50_MFC	H376.IIB.50_OFC	H376.IIB.50_S1C	H376.IIB.50_STC	H376.IIB.50_STR	H376.IIB.50_V1C	H376.IIB.50_VFC	H376.IIB.51_A1C	H376.IIB.51_AMY	H376.IIB.51_CB	H376.IIB.51_DFC
NMDAR	25	6	5	50	27	13	2	7	21	8	9	11	16	25	4	1	0	2	2	5	3	1	0	1	0	0	1	3	3	1	30	6	48	17	5	37	24	48	54	29	32	35	11	24	42	31	20	10	33
AMPAR	71	20	125	30	140	55	83	96	57	164	76	247	384	115	110	86	99	20	61	211	85	179	77	27	115	50	167	329	101	201	221	92	109	109	138	188	345	112	44	144	120	309	63	175	160	322	145	136	326
PSD-95	157	91	195	251	156	161	122	202	146	191	223	211	210	235	244	107	91	174	73	195	160	165	100	109	96	89	154	206	288	132	242	114	239	360	147	264	211	263	311	230	273	276	128	399	240	224	221	153	228
SynGAP1	51	31	75	82	55	62	59	77	61	82	84	81	91	67	59	29	14	32	16	51	46	52	18	24	22	11	45	59	69	23	106	37	82	104	43	101	71	91	90	69	95	113	31	122	83	70	68	55	56
GKAP	39	42	45	23	48	36	41	50	46	51	56	56	59	23	20	28	13	6	8	34	22	31	19	20	19	11	29	42	13	21	72	30	66	27	39	63	62	68	73	64	61	67	19	48	67	65	37	26	53
Shank3	16	11	17	35	16	17	13	19	21	22	23	19	18	35	15	10	5	10	10	13	18	18	7	10	7	6	15	17	31	7	19	12	21	38	14	18	16	22	20	14	19	22	12	27	18	13	21	22	11
Homer1	7	1	5	8	8	4	3	6	5	5	6	7	9	18	11	5	9	8	8	15	6	7	8	3	7	11	7	13	14	10	23	9	19	15	26	20	36	18	18	20	18	19	27	16	19	27	17	31	29
[truncated: 475 more columns]

## Sheet: Table F
Complex Ids and the number of proteins found in the complex
rows correspond to the protein complexes (by ID)
ID	NMDAR	AMPAR	PSD-95	SynGAP1	GKAP	Shank3	Homer1
0	0	0	0	0	0	1	1
1	0	0	0	0	0	2	0
2	0	0	0	0	0	2	1
3	0	0	0	0	0	2	2
4	0	0	0	0	1	1	0
5	0	0	0	0	1	1	1
6	0	0	0	0	1	2	0
7	0	0	0	0	1	2	1
8	0	0	0	0	1	2	2
9	0	0	0	0	2	2	0
10	0	0	1	0	1	0	0
11	0	0	1	0	1	1	0
12	0	0	1	0	1	1	1
13	0	0	1	0	1	2	0
14	0	0	1	0	1	2	1
15	0	0	1	0	1	2	2
16	0	0	1	0	2	2	0
17	0	0	1	1	0	0	0
18	0	0	1	1	1	0	0
19	0	0	1	1	1	1	0
20	0	0	1	1	1	2	0
21	0	0	2	0	1	0	0
22	0	0	2	0	1	1	0
23	0	0	2	0	1	1	1
24	0	0	2	0	1	2	0
25	0	0	2	0	2	2	0
26	0	0	2	1	1	0	0
27	0	0	2	1	1	1	0
28	0	0	2	1	1	2	0
29	0	0	2	1	2	2	0
30	0	0	2	2	1	0	0
31	0	0	2	2	1	1	0
32	0	1	1	0	0	0	0
33	0	1	1	0	1	0	0
34	0	1	1	0	1	1	0
35	0	1	1	0	1	2	0
36	0	1	1	1	0	0	0
37	0	1	1	1	1	0	0
38	0	1	2	0	1	0	0
39	0	1	2	0	1	1	0
40	0	1	2	0	1	2	0
41	0	1	2	1	1	0	0
42	0	1	2	1	1	1	0
43	0	1	2	2	1	0	0
44	0	2	2	0	1	0	0
45	0	2	2	1	1	0	0
46	1	0	1	0	0	0	0
47	1	0	1	0	1	0	0
48	1	0	1	0	1	1	0
49	1	0	1	0	1	2	0
50	1	0	1	1	0	0	0
51	1	0	1	1	1	0	0
52	1	0	2	0	1	0	0
53	1	0	2	0	1	1	0
54	1	0	2	1	1	0	0
55	1	1	2	0	1	0	0
56	2	0	2	0	1	0	0
57	0	0	0	0	0	3	0
58	0	0	0	0	0	3	1
59	0	0	0	0	0	3	1
60	0	0	0	0	0	4	0
61	0	0	0	0	0	4	1
62	0	0	0	0	0	4	1
63	0	0	0	0	0	5	0
64	0	0	0	0	1	3	0
65	0	0	0	0	1	3	0
66	0	0	0	0	1	4	0
67	0	0	0	0	1	4	0
68	0	0	0	0	1	5	0
69	0	0	0	0	2	3	0
70	0	0	0	0	2	3	0
71	0	0	0	0	2	4	0
72	0	0	0	0	2	5	0
73	0	0	0	0	3	3	0
74	0	0	1	0	1	3	0
75	0	0	1	0	1	3	0
76	0	0	1	0	1	4	0
77	0	0	1	0	2	3	0
78	0	0	1	0	2	3	0
79	0	0	1	0	3	4	0
80	0	0	1	1	1	3	0
81	0	0	1	1	1	4	2
82	0	0	2	0	1	3	0
83	0	0	2	0	1	3	0
84	0	0	2	0	1	5	0
85	0	0	2	0	2	3	0
86	0	0	2	1	1	3	0
87	0	0	2	1	1	4	0
88	0	0	2	1	2	7	0
89	0	0	3	0	2	3	0
90	0	0	3	1	2	2	0
91	0	1	1	0	1	3	0
92	0	1	3	0	2	3	0
93	0	1	3	1	2	3	0

## Sheet: Table G
Output of H4SM simulations (original length)
rows correspond to the protein complexes (by ID)
H376.IIA.50_AMY	H376.IIA.50_CGE	H376.IIA.50_DFC	H376.IIA.50_DTH	H376.IIA.50_HIP	H376.IIA.50_LGE	H376.IIA.50_M1C-S1C	H376.IIA.50_MFC	H376.IIA.50_MGE	H376.IIA.50_Ocx	H376.IIA.50_OFC	H376.IIA.50_PCx	H376.IIA.50_TCx	H376.IIA.50_URL	H376.IIA.51_AMY	H376.IIA.51_CGE	H376.IIA.51_DFC	H376.IIA.51_DTH	H376.IIA.51_HIP	H376.IIA.51_ITC	H376.IIA.51_LGE	H376.IIA.51_M1C-S1C	H376.IIA.51_MFC	H376.IIA.51_MGE	H376.IIA.51_Ocx	H376.IIA.51_OFC	H376.IIA.51_PCx	H376.IIA.51_STC	H376.IIA.51_URL	H376.IIA.51_VFC	H376.IIB.50_A1C	H376.IIB.50_AMY	H376.IIB.50_DFC	H376.IIB.50_DTH	H376.IIB.50_HIP	H376.IIB.50_IPC	H376.IIB.50_ITC	H376.IIB.50_M1C	H376.IIB.50_MFC	H376.IIB.50_OFC	H376.IIB.50_S1C	H376.IIB.50_STC	H376.IIB.50_STR	H376.IIB.50_V1C	H376.IIB.50_VFC	H376.IIB.51_A1C	H376.IIB.51_AMY	H376.IIB.51_CB	H376.IIB.51_DFC	H376.IIB.51_DTH
0	0	0	0	0	0	0	0	0	0	0	0	0	0	0	0	0	0	0	0	0	0	0	0	0	0	0	0	0	0	0	0	0	0	0	0	0	0	0	0	0	0	0	0	0	0	0	0	0	0
0	0	0	0	0	0	0	0	0	0	0	0	0	0	0	0	0	0	0	0	0	0	0	0	0	0	0	0	0	0	0	0	0	0	0	0	0	0	0	0	0	0	0	0	0	0	0	0	0	0
0	0	0	0	0	0	0	0	0	0	0	0	0	0	0	0	0	0	0	0	0	0	0	0	0	0	0	0	0	0	0	0	0	0	0	0	0	0	0	0	0	0	0	0	0	0	0	0	0	0
0	0	0	0	0	0	0	0	0	0	0	0	0	0	0	0	0	0	0	0	0	0	0	0	0	0	0	0	0	0	0	0	0	0	0	0	0	0	0	0	0	0	0	0	0	0	0	0	0	0
0	0	0	0	0	0	0	0	0	0	0	0	0	0	0	0	0	0	0	0	0	0	0	0	0	0	0	0	0	0	0	0	0	0	0	0	0	1	1	0	0	0	0	0	0	0	0	0	0	0
0	0	0	0	0	0	0	0	0	0	0	0	0	0	0	0	0	0	0	0	0	0	0	0	0	0	0	0	0	0	0	0	0	0	0	0	0	0	0	0	0	0	0	0	0	0	0	0	0	0
0	0	0	0	0	0	0	0	0	0	0	0	0	0	0	0	0	0	0	0	0	0	0	0	0	0	0	0	0	0	0	0	0	0	0	0	0	0	0	0	0	0	0	0	0	0	0	0	0	0
0	0	0	0	0	0	0	0	0	0	0	0	0	0	0	0	0	0	0	0	0	0	0	0	0	0	0	0	0	0	0	0	0	0	0	0	0	0	0	0	0	0	0	0	0	0	0	0	0	0
0	0	0	0	0	0	0	0	0	0	0	0	0	0	0	0	0	0	0	0	0	0	0	0	0	0	0	0	0	0	0	0	0	0	0	0	0	0	0	0	0	0	0	0	0	0	0	0	0	0
0	0	0	0	0	0	0	0	0	0	0	0	0	0	0	0	0	0	0	0	0	0	0	0	0	0	0	0	0	0	0	0	0	0	0	0	0	0	0	0	0	0	0	0	0	0	0	0	0	0
2	2	4	2	3	2	2	4	2	5	1	4	5	3	2	1	0	0	0	2	1	2	1	2	1	0	2	1	1	0	5	1	6	2	1	6	4	6	6	6	5	7	1	5	5	4	3	1	4	2
0	0	0	0	0	0	0	0	0	0	0	0	0	0	0	0	0	0	0	0	0	0	0	0	0	0	0	0	0	0	0	0	0	0	0	0	0	0	0	0	0	0	0	0	0	0	0	0	0	0
0	0	0	0	0	0	0	0	0	0	0	0	0	0	0	0	0	0	0	0	0	0	0	0	0	0	0	0	0	0	0	0	0	0	0	0	0	0	0	0	0	0	0	0	0	0	0	0	0	0
0	0	0	0	0	0	0	0	0	0	0	0	0	0	0	0	0	0	0	0	0	0	0	0	0	0	0	0	0	0	0	0	0	0	0	0	0	0	0	0	0	0	0	0	0	0	0	0	0	0
0	0	0	0	0	0	0	0	0	0	0	0	0	0	0	0	0	0	0	0	0	0	0	0	0	0	0	0	0	0	0	0	0	0	0	0	0	0	0	0	0	0	0	0	0	0	0	0	0	0
0	0	0	0	0	0	0	0	0	0	0	0	0	0	0	0	0	0	0	0	0	0	0	0	0	0	0	0	0	0	0	0	0	0	0	0	0	0	0	0	0	0	0	0	0	0	0	0	0	0
0	0	0	0	0	0	0	0	0	0	0	0	0	0	0	0	0	0	0	0	0	0	0	0	0	0	0	0	0	0	0	0	0	0	0	0	0	0	0	0	0	0	0	0	0	0	0	0	0	0
3	1	6	8	3	3	3	6	3	4	4	5	5	6	4	1	0	1	0	4	3	2	1	1	0	1	2	5	8	0	6	1	6	8	2	6	4	7	8	5	9	8	1	12	5	5	4	4	3	6
0	0	0	0	0	0	0	0	0	0	0	0	0	0	0	0	0	0	0	0	0	0	0	0	0	0	0	0	0	0	0	0	0	0	0	0	0	0	0	0	0	0	0	0	0	0	0	0	0	0
0	0	0	0	0	0	0	0	0	0	0	0	0	0	0	0	0	0	0	0	0	0	0	0	0	0	0	0	0	0	0	0	0	0	0	0	0	0	0	0	0	0	0	0	0	0	0	0	0	0
0	0	0	0	0	0	0	0	0	0	0	0	0	0	0	0	0	0	0	0	0	0	0	0	0	0	0	0	0	0	0	0	0	0	0	0	0	0	0	0	0	0	0	0	0	0	0	0	0	0
0	0	0	0	0	0	0	0	0	0	0	0	0	0	0	0	0	0	0	0	0	0	0	0	0	0	0	0	0	0	0	0	0	0	0	0	0	1	0	0	1	0	0	1	1	0	0	0	0	0
0	0	0	0	0	0	0	0	0	0	0	0	0	0	0	0	0	0	0	0	0	0	0	0	0	0	0	0	0	0	0	0	0	0	0	0	0	0	0	0	0	0	0	0	0	0	0	0	0	0
0	0	0	0	0	0	0	0	0	0	0	0	0	0	0	0	0	0	0	0	0	0	0	0	0	0	0	0	0	0	0	0	0	0	0	0	0	0	0	0	0	0	0	0	0	0	0	0	0	0
0	0	0	0	0	0	0	0	0	0	0	0	0	0	0	0	0	0	0	0	0	0	0	0	0	0	0	0	0	0	0	0	0	0	0	0	0	0	0	0	0	0	0	0	0	0	0	0	0	0
0	0	0	0	0	0	0	0	0	0	0	0	0	0	0	0	0	0	0	0	0	0	0	0	0	0	0	0	0	0	0	0	0	0	0	0	0	0	0	0	0	0	0	0	0	0	0	0	0	0
0	0	0	0	0	0	0	0	0	0	0	0	0	0	0	0	0	0	0	0	0	0	0	0	0	0	0	0	0	0	0	0	0	0	0	0	0	0	0	0	0	0	0	0	0	0	0	0	0	0
0	0	0	0	0	0	0	0	0	0	0	0	0	0	0	0	0	0	0	0	0	0	0	0	0	0	0	0	0	0	0	0	0	0	0	0	0	0	0	0	0	0	0	0	0	0	0	0	0	0
0	0	0	0	0	0	0	0	0	0	0	0	0	0	0	0	0	0	0	0	0	0	0	0	0	0	0	0	0	0	0	0	0	0	0	0	0	0	0	0	0	0	0	0	0	0	0	0	0	0
0	0	0	0	0	0	0	0	0	0	0	0	0	0	0	0	0	0	0	0	0	0	0	0	0	0	0	0	0	0	0	0	0	0	0	0	0	0	0	0	0	0	0	0	0	0	0	0	0	0
0	0	0	0	0	0	0	0	0	0	0	0	0	0	0	0	0	0	0	0	0	0	0	0	0	0	0	0	0	0	0	0	0	0	0	0	0	0	0	0	0	0	0	0	0	0	0	0	0	0
0	0	0	0	0	0	0	0	0	0	0	0	0	0	0	0	0	0	0	0	0	0	0	0	0	0	0	0	0	0	0	0	0	0	0	0	0	0	0	0	0	0	0	0	0	0	0	0	0	0
4	0	7	2	9	3	5	7	3	6	9	15	16	9	11	2	3	1	2	12	5	11	4	1	2	3	8	16	8	11	12	6	7	10	7	13	16	8	4	12	9	20	3	17	13	17	8	7	18	2
0	0	0	0	0	0	0	0	0	0	0	0	0	0	0	0	0	0	0	0	0	0	0	0	0	0	0	0	0	0	0	0	0	0	0	0	0	0	0	0	0	0	0	0	0	0	0	0	0	0
0	0	0	0	0	0	0	0	0	0	0	0	0	0	0	0	0	0	0	0	0	0	0	0	0	0	0	0	0	0	0	0	0	0	0	0	0	0	0	0	0	0	0	0	0	0	0	0	0	0
0	0	0	0	0	0	0	0	0	0	0	0	0	0	0	0	0	0	0	0	0	0	0	0	0	0	0	0	0	0	0	0	0	0	0	0	0	0	0	0	0	0	0	0	0	0	0	0	0	0
0	0	0	0	0	0	0	0	0	0	0	0	0	0	0	0	0	0	0	0	0	0	0	0	0	0	0	0	0	0	0	0	0	0	0	0	0	0	0	0	0	1	1	0	0	0	0	0	0	0
0	0	0	0	0	0	0	0	0	0	0	0	0	0	0	0	0	0	0	0	0	0	0	0	0	0	0	0	0	0	0	0	0	0	0	0	0	0	0	0	0	0	0	0	0	0	0	0	0	0
0	0	0	0	0	0	0	0	0	0	0	0	0	0	0	0	0	0	0	0	0	0	0	0	0	0	0	0	0	0	0	0	0	0	0	0	0	0	0	0	0	0	0	0	0	0	0	0	0	0
0	0	0	0	0	0	0	0	0	0	0	0	0	0	0	0	0	0	0	0	0	0	0	0	0	0	0	0	0	0	0	0	0	0	0	0	0	0	0	0	0	0	0	0	0	0	0	0	0	0
0	0	0	0	0	0	0	0	0	0	0	0	0	0	0	0	0	0	0	0	0	0	0	0	0	0	0	0	0	0	0	0	0	0	0	0	0	0	0	0	0	0	0	0	0	0	0	0	0	0
0	0	0	0	0	0	0	0	0	0	0	0	0	0	0	0	0	0	0	0	0	0	0	0	0	0	0	0	0	0	0	0	0	0	0	0	0	0	0	0	0	0	0	0	0	0	0	0	0	0
0	0	0	0	0	0	0	0	0	0	0	0	0	0	0	0	0	0	0	0	0	0	0	0	0	0	0	0	0	0	0	0	0	0	0	0	0	0	0	0	0	0	0	0	0	0	0	0	0	0
0	0	0	0	0	0	0	0	0	0	0	0	0	0	0	0	0	0	0	0	0	0	0	0	0	0	0	0	0	0	0	0	0	0	0	0	0	0	0	0	0	0	0	0	0	0	0	0	0	0
0	0	0	0	0	0	0	0	0	0	0	0	0	0	0	0	0	0	0	0	0	0	0	0	0	0	0	0	0	0	0	0	0	0	0	0	0	0	0	0	0	0	0	0	0	0	0	0	0	0
0	0	0	0	0	0	0	0	0	0	0	0	0	0	0	0	0	0	0	0	0	0	0	0	0	0	0	0	0	0	0	0	0	0	0	0	0	0	0	0	0	0	0	0	0	0	0	0	0	0
1	0	0	6	1	1	1	0	1	0	1	1	0	2	0	0	0	0	0	0	0	0	0	0	0	0	0	0	0	0	2	0	4	1	0	2	1	3	8	2	3	3	0	2	3	2	0	0	3	3
0	0	0	0	0	0	0	0	0	0	0	0	0	0	0	0	0	0	0	0	0	0	0	0	0	0	0	0	0	0	0	0	0	0	0	0	0	0	0	0	0	0	0	0	0	0	0	0	0	0
0	0	0	0	0	0	0	0	0	0	0	0	0	0	0	0	0	0	0	0	0	0	0	0	0	0	0	0	0	0	0	0	0	0	0	0	0	0	0	0	0	0	0	0	0	0	0	0	0	0
0	0	0	0	0	0	0	0	0	0	0	0	0	0	0	0	0	0	0	0	0	0	0	0	0	0	0	0	0	0	0	0	0	0	0	0	0	0	0	0	0	0	0	0	0	0	0	0	0	0
0	0	0	0	0	0	0	0	0	0	0	0	0	0	0	0	0	0	0	0	0	0	0	0	0	0	0	0	0	0	0	0	0	0	0	0	0	0	0	0	0	0	0	0	0	0	0	0	0	0
0	0	0	0	0	0	0	0	0	0	0	0	0	0	0	0	0	0	0	0	0	0	0	0	0	0	0	0	0	0	0	0	0	0	0	0	0	0	0	0	0	0	0	0	0	0	0	0	0	0
0	0	0	0	0	0	0	0	0	0	0	0	0	0	0	0	0	0	0	0	0	0	0	0	0	0	0	0	0	0	0	0	0	0	0	0	0	0	0	0	0	0	0	0	0	0	0	0	0	0
0	0	0	0	0	0	0	0	0	0	0	0	0	0	0	0	0	0	0	0	0	0	0	0	0	0	0	0	0	0	0	0	0	0	0	0	0	0	0	0	0	0	0	0	0	0	0	0	0	0
0	0	0	0	0	0	0	0	0	0	0	0	0	0	0	0	0	0	0	0	0	0	0	0	0	0	0	0	0	0	0	0	0	0	0	0	0	0	0	0	0	0	0	0	0	0	0	0	0	0
0	0	0	0	0	0	0	0	0	0	0	0	0	0	0	0	0	0	0	0	0	0	0	0	0	0	0	0	0	0	0	0	0	0	0	0	0	0	0	0	0	0	0	0	0	0	0	0	0	0
0	0	0	0	0	0	0	0	0	0	0	0	0	0	0	0	0	0	0	0	0	0	0	0	0	0	0	0	0	0	0	0	0	0	0	0	0	0	0	0	0	0	0	0	0	0	0	0	0	0
0	0	0	0	0	0	0	0	0	0	0	0	0	0	0	0	0	0	0	0	0	0	0	0	0	0	0	0	0	0	0	0	0	0	0	0	0	0	0	0	0	0	0	0	0	0	0	0	0	0
0	0	0	0	0	0	0	0	0	0	0	0	0	0	0	0	0	0	0	0	0	0	0	0	0	0	0	0	0	0	0	0	0	0	0	0	0	0	0	0	0	0	0	0	0	0	0	0	0	0
0	0	0	0	0	0	0	0	0	0	0	0	0	0	0	0	0	0	0	0	0	0	0	0	0	0	0	0	0	0	0	0	0	0	0	0	0	0	0	0	0	0	0	0	0	0	0	0	0	0
0	0	0	0	0	0	0	0	0	0	0	0	0	0	0	0	0	0	0	0	0	0	0	0	0	0	0	0	0	0	0	0	0	0	0	0	0	0	0	0	0	0	0	0	0	0	0	0	0	0
0	0	0	0	0	0	0	0	0	0	0	0	0	0	0	0	0	0	0	0	0	0	0	0	0	0	0	0	0	0	0	0	0	0	0	0	0	0	0	0	0	0	0	0	0	0	0	0	0	0
0	0	0	0	0	0	0	0	0	0	0	0	0	0	0	0	0	0	0	0	0	0	0	0	0	0	0	0	0	0	0	0	0	0	0	0	0	0	0	0	0	0	0	0	0	0	0	0	0	0
0	0	0	0	0	0	0	0	0	0	0	0	0	0	0	0	0	0	0	0	0	0	0	0	0	0	0	0	0	0	0	0	0	0	0	0	0	0	0	0	0	0	0	0	0	0	0	0	0	0
0	0	0	0	0	0	0	0	0	0	0	0	0	0	0	0	0	0	0	0	0	0	0	0	0	0	0	0	0	0	0	0	0	0	0	0	0	0	0	0	0	0	0	0	0	0	0	0	0	0
0	0	0	0	0	0	0	0	0	0	0	0	0	0	0	0	0	0	0	0	0	0	0	0	0	0	0	0	0	0	0	0	0	0	0	0	0	0	0	0	0	0	0	0	0	0	0	0	0	0
0	0	0	0	0	0	0	0	0	0	0	0	0	0	0	0	0	0	0	0	0	0	0	0	0	0	0	0	0	0	0	0	0	0	0	0	0	0	0	0	0	0	0	0	0	0	0	0	0	0
0	0	0	0	0	0	0	0	0	0	0	0	0	0	0	0	0	0	0	0	0	0	0	0	0	0	0	0	0	0	0	0	0	0	0	0	0	0	0	0	0	0	0	0	0	0	0	0	0	0
0	0	0	0	0	0	0	0	0	0	0	0	0	0	0	0	0	0	0	0	0	0	0	0	0	0	0	0	0	0	0	0	0	0	0	0	0	0	0	0	0	0	0	0	0	0	0	0	0	0
0	0	0	0	0	0	0	0	0	0	0	0	0	0	0	0	0	0	0	0	0	0	0	0	0	0	0	0	0	0	0	0	0	0	0	0	0	0	0	0	0	0	0	0	0	0	0	0	0	0
0	0	0	0	0	0	0	0	0	0	0	0	0	0	0	0	0	0	0	0	0	0	0	0	0	0	0	0	0	0	0	0	0	0	0	0	0	0	0	0	0	0	0	0	0	0	0	0	0	0
0	0	0	0	0	0	0	0	0	0	0	0	0	0	0	0	0	0	0	0	0	0	0	0	0	0	0	0	0	0	0	0	0	0	0	0	0	0	0	0	0	0	0	0	0	0	0	0	0	0
0	0	0	0	0	0	0	0	0	0	0	0	0	0	0	0	0	0	0	0	0	0	0	0	0	0	0	0	0	0	0	0	0	0	0	0	0	0	0	0	0	0	0	0	0	0	0	0	0	0
0	0	0	0	0	0	0	0	0	0	0	0	0	0	0	0	0	0	0	0	0	0	0	0	0	0	0	0	0	0	0	0	0	0	0	0	0	0	0	0	0	0	0	0	0	0	0	0	0	0
0	0	0	0	0	0	0	0	0	0	0	0	0	0	0	0	0	0	0	0	0	0	0	0	0	0	0	0	0	0	0	0	0	0	0	0	0	0	0	0	0	0	0	0	0	0	0	0	0	0
0	0	0	0	0	0	0	0	0	0	0	0	0	0	0	0	0	0	0	0	0	0	0	0	0	0	0	0	0	0	0	0	0	0	0	0	0	0	0	0	0	0	0	0	0	0	0	0	0	0
0	0	0	0	0	0	0	0	0	0	0	0	0	0	0	0	0	0	0	0	0	0	0	0	0	0	0	0	0	0	0	0	0	0	0	0	0	0	0	0	0	0	0	0	0	0	0	0	0	0
0	0	0	0	0	0	0	0	0	0	0	0	0	0	0	0	0	0	0	0	0	0	0	0	0	0	0	0	0	0	0	0	0	0	0	0	0	0	0	0	0	0	0	0	0	0	0	0	0	0
0	0	0	0	0	0	0	0	0	0	0	0	0	0	0	0	0	0	0	0	0	0	0	0	0	0	0	0	0	0	0	0	0	0	0	0	0	0	0	0	0	0	0	0	0	0	0	0	0	0
0	0	0	0	0	0	0	0	0	0	0	0	0	0	0	0	0	0	0	0	0	0	0	0	0	0	0	0	0	0	0	0	0	0	0	0	0	0	0	0	0	0	0	0	0	0	0	0	0	0
0	0	0	0	0	0	0	0	0	0	0	0	0	0	0	0	0	0	0	0	0	0	0	0	0	0	0	0	0	0	0	0	0	0	0	0	0	0	0	0	0	0	0	0	0	0	0	0	0	0
0	0	0	0	0	0	0	0	0	0	0	0	0	0	0	0	0	0	0	0	0	0	0	0	0	0	0	0	0	0	0	0	0	0	0	0	0	0	0	0	0	0	0	0	0	0	0	0	0	0
0	0	0	0	0	0	0	0	0	0	0	0	0	0	0	0	0	0	0	0	0	0	0	0	0	0	0	0	0	0	0	0	0	0	0	0	0	0	0	0	0	0	0	0	0	0	0	0	0	0
0	0	0	0	0	0	0	0	0	0	0	0	0	0	0	0	0	0	0	0	0	0	0	0	0	0	0	0	0	0	0	0	0	0	0	0	0	0	0	0	0	0	0	0	0	0	0	0	0	0
0	0	0	0	0	0	0	0	0	0	0	0	0	0	0	0	0	0	0	0	0	0	0	0	0	0	0	0	0	0	0	0	0	0	0	0	0	0	0	0	0	0	0	0	0	0	0	0	0	0
0	0	0	0	0	0	0	0	0	0	0	0	0	0	0	0	0	0	0	0	0	0	0	0	0	0	0	0	0	0	0	0	0	0	0	0	0	0	0	0	0	0	0	0	0	0	0	0	0	0
0	0	0	0	0	0	0	0	0	0	0	0	0	0	0	0	0	0	0	0	0	0	0	0	0	0	0	0	0	0	0	0	0	0	0	0	0	0	0	0	0	0	0	0	0	0	0	0	0	0
0	0	0	0	0	0	0	0	0	0	0	0	0	0	0	0	0	0	0	0	0	0	0	0	0	0	0	0	0	0	0	0	0	0	0	0	0	0	0	0	0	0	0	0	0	0	0	0	0	0
0	0	0	0	0	0	0	0	0	0	0	0	0	0	0	0	0	0	0	0	0	0	0	0	0	0	0	0	0	0	0	0	0	0	0	0	0	0	0	0	0	0	0	0	0	0	0	0	0	0
0	0	0	0	0	0	0	0	0	0	0	0	0	0	0	0	0	0	0	0	0	0	0	0	0	0	0	0	0	0	0	0	0	0	0	0	0	0	0	0	0	0	0	0	0	0	0	0	0	0
0	0	0	0	0	0	0	0	0	0	0	0	0	0	0	0	0	0	0	0	0	0	0	0	0	0	0	0	0	0	0	0	0	0	0	0	0	0	0	0	0	0	0	0	0	0	0	0	0	0
0	0	0	0	0	0	0	0	0	0	0	0	0	0	0	0	0	0	0	0	0	0	0	0	0	0	0	0	0	0	0	0	0	0	0	0	0	0	0	0	0	0	0	0	0	0	0	0	0	0
0	0	0	0	0	0	0	0	0	0	0	0	0	0	0	0	0	0	0	0	0	0	0	0	0	0	0	0	0	0	0	0	0	0	0	0	0	0	0	0	0	0	0	0	0	0	0	0	0	0
0	0	0	0	0	0	0	0	0	0	0	0	0	0	0	0	0	0	0	0	0	0	0	0	0	0	0	0	0	0	0	0	0	0	0	0	0	0	0	0	0	0	0	0	0	0	0	0	0	0
[truncated: 474 more columns]

## Sheet: Table H
Output of H4SM simulations (simulation time = 1/2)
rows correspond to the protein complexes (by ID)
H376.IIA.50_AMY	H376.IIA.50_CGE	H376.IIA.50_DFC	H376.IIA.50_DTH	H376.IIA.50_HIP	H376.IIA.50_LGE	H376.IIA.50_M1C-S1C	H376.IIA.50_MFC	H376.IIA.50_MGE	H376.IIA.50_Ocx	H376.IIA.50_OFC	H376.IIA.50_PCx	H376.IIA.50_TCx	H376.IIA.50_URL	H376.IIA.51_AMY	H376.IIA.51_CGE	H376.IIA.51_DFC	H376.IIA.51_DTH	H376.IIA.51_HIP	H376.IIA.51_ITC	H376.IIA.51_LGE	H376.IIA.51_M1C-S1C	H376.IIA.51_MFC	H376.IIA.51_MGE	H376.IIA.51_Ocx	H376.IIA.51_OFC	H376.IIA.51_PCx	H376.IIA.51_STC	H376.IIA.51_URL	H376.IIA.51_VFC	H376.IIB.50_A1C	H376.IIB.50_AMY	H376.IIB.50_DFC	H376.IIB.50_DTH	H376.IIB.50_HIP	H376.IIB.50_IPC	H376.IIB.50_ITC	H376.IIB.50_M1C	H376.IIB.50_MFC	H376.IIB.50_OFC	H376.IIB.50_S1C	H376.IIB.50_STC	H376.IIB.50_STR	H376.IIB.50_V1C	H376.IIB.50_VFC	H376.IIB.51_A1C	H376.IIB.51_AMY	H376.IIB.51_CB	H376.IIB.51_DFC	H376.IIB.51_DTH
0	0	0	0	0	0	0	0	0	0	0	0	0	0	0	0	0	0	0	0	0	0	0	0	0	0	0	0	0	0	0	0	0	0	0	0	0	0	0	0	0	0	0	0	0	0	0	0	0	0
0	0	0	0	0	0	0	0	0	0	0	0	0	0	0	0	0	0	0	0	0	0	0	0	0	0	0	0	0	0	0	0	0	0	0	0	0	0	0	0	0	0	0	0	0	0	0	0	0	0
0	0	0	0	0	0	0	0	0	0	0	0	0	0	0	0	0	0	0	0	0	0	0	0	0	0	0	0	0	0	0	0	0	0	0	0	0	0	0	0	0	0	0	0	0	0	0	0	0	0
0	0	0	0	0	0	0	0	0	0	0	0	0	0	0	0	0	0	0	0	0	0	0	0	0	0	0	0	0	0	0	0	0	0	0	0	0	0	0	0	0	0	0	0	0	0	0	0	0	0
0	0	0	0	0	0	0	0	0	0	0	0	0	0	0	0	0	0	0	0	0	0	0	0	0	0	0	0	0	0	0	0	0	0	0	0	0	1	1	0	0	0	0	0	0	0	0	0	0	0
0	0	0	0	0	0	0	0	0	0	0	0	0	0	0	0	0	0	0	0	0	0	0	0	0	0	0	0	0	0	0	0	0	0	0	0	0	0	0	0	0	0	0	0	0	0	0	0	0	0
0	0	0	0	0	0	0	0	0	0	0	0	0	0	0	0	0	0	0	0	0	0	0	0	0	0	0	0	0	0	0	0	0	0	0	0	0	0	0	0	0	0	0	0	0	0	0	0	0	0
0	0	0	0	0	0	0	0	0	0	0	0	0	0	0	0	0	0	0	0	0	0	0	0	0	0	0	0	0	0	0	0	0	0	0	0	0	0	0	0	0	0	0	0	0	0	0	0	0	0
0	0	0	0	0	0	0	0	0	0	0	0	0	0	0	0	0	0	0	0	0	0	0	0	0	0	0	0	0	0	0	0	0	0	0	0	0	0	0	0	0	0	0	0	0	0	0	0	0	0
2	1	5	3	3	2	1	5	2	4	3	4	4	2	2	1	1	0	0	1	1	2	0	1	0	0	1	3	1	1	7	1	5	4	2	6	3	6	7	7	5	5	1	5	5	4	1	2	6	4
0	0	0	0	0	0	0	0	0	0	0	0	0	0	0	0	0	0	0	0	0	0	0	0	0	0	0	0	0	0	0	0	0	0	0	0	0	0	0	0	0	0	0	0	0	0	0	0	0	0
0	0	0	0	0	0	0	0	0	0	0	0	0	0	0	0	0	0	0	0	0	0	0	0	0	0	0	0	0	0	0	0	0	0	0	0	0	0	0	0	0	0	0	0	0	0	0	0	0	0
0	0	0	0	0	0	0	0	0	0	0	0	0	0	0	0	0	0	0	0	0	0	0	0	0	0	0	0	0	0	0	0	0	0	0	0	0	0	0	0	0	0	0	0	0	0	0	0	0	0
0	0	0	0	0	0	0	0	0	0	0	0	0	0	0	0	0	0	0	0	0	0	0	0	0	0	0	0	0	0	0	0	0	0	0	0	0	0	0	0	0	0	0	0	0	0	0	0	0	0
0	0	0	0	0	0	0	0	0	0	0	0	0	0	0	0	0	0	0	0	0	0	0	0	0	0	0	0	0	0	0	0	0	0	0	0	0	0	0	0	0	0	0	0	0	0	0	0	0	0
0	0	0	0	0	0	0	0	0	0	0	0	0	0	0	0	0	0	0	0	0	0	0	0	0	0	0	0	0	0	0	0	0	0	0	0	0	0	0	0	0	0	0	0	0	0	0	0	0	0
2	1	5	7	3	3	3	5	2	8	6	4	5	7	6	0	0	2	2	3	3	2	0	0	0	0	2	3	6	0	7	2	8	12	2	9	5	7	8	5	6	8	1	14	7	4	6	2	4	4
0	0	0	0	0	0	0	0	0	0	0	0	0	0	0	0	0	0	0	0	0	0	0	0	0	0	0	0	0	0	0	0	0	0	0	0	0	0	0	0	0	0	0	0	0	0	0	0	0	0
0	0	0	0	0	0	0	0	0	0	0	0	0	0	0	0	0	0	0	0	0	0	0	0	0	0	0	0	0	0	0	0	0	0	0	0	0	0	0	0	0	0	0	0	0	0	0	0	0	0
0	0	0	0	0	0	0	0	0	0	0	0	0	0	0	0	0	0	0	0	0	0	0	0	0	0	0	0	0	0	0	0	0	0	0	0	0	0	0	0	0	0	0	0	0	0	0	0	0	0
0	0	0	0	0	0	0	0	0	0	0	0	0	0	0	0	0	0	0	0	0	0	0	0	0	0	0	0	0	0	0	0	0	0	0	0	0	0	0	0	0	0	0	0	0	0	0	0	0	0
0	0	0	0	0	0	0	0	0	0	0	0	0	0	0	0	0	0	0	0	0	0	0	0	0	0	0	0	0	0	0	0	0	0	0	0	0	0	0	0	0	0	0	0	0	0	0	0	0	0
0	0	0	0	0	0	0	0	0	0	0	0	0	0	0	0	0	0	0	0	0	0	0	0	0	0	0	0	0	0	0	0	0	0	0	0	0	0	0	0	0	0	0	0	0	0	0	0	0	0
0	0	0	0	0	0	0	0	0	0	0	0	0	0	0	0	0	0	0	0	0	0	0	0	0	0	0	0	0	0	0	0	0	0	0	0	0	0	0	0	0	0	0	0	0	0	0	0	0	0
0	0	0	0	0	0	0	0	0	0	0	0	0	0	0	0	0	0	0	0	0	0	0	0	0	0	0	0	0	0	0	0	0	0	0	0	0	0	0	0	0	0	0	0	0	0	0	0	0	0
0	0	0	0	0	0	0	0	0	0	0	0	0	0	0	0	0	0	0	0	0	0	0	0	0	0	0	0	0	0	0	0	0	0	0	0	0	0	0	0	0	0	0	0	0	0	0	0	0	0
0	0	0	0	0	0	0	0	0	0	0	0	0	0	0	0	0	0	0	0	0	0	0	0	0	0	0	0	0	0	0	0	0	0	0	0	0	0	0	0	0	0	0	0	0	0	0	0	0	0
0	0	0	0	0	0	0	0	0	0	0	0	0	0	0	0	0	0	0	0	0	0	0	0	0	0	0	0	0	0	0	0	0	0	0	0	0	0	0	0	0	0	0	0	0	0	0	0	0	0
0	0	0	0	0	0	0	0	0	0	0	0	0	0	0	0	0	0	0	0	0	0	0	0	0	0	0	0	0	0	0	0	0	0	0	0	0	0	0	0	0	0	0	0	0	0	0	0	0	0
0	0	0	0	0	0	0	0	0	0	0	0	0	0	0	0	0	0	0	0	0	0	0	0	0	0	0	0	0	0	0	0	0	0	0	0	0	0	0	0	0	0	0	0	0	0	0	0	0	0
0	0	0	0	0	0	0	0	0	0	0	0	0	0	0	0	0	0	0	0	0	0	0	0	0	0	0	0	0	0	0	0	0	0	0	0	0	0	0	0	0	0	0	0	0	0	0	0	0	0
4	0	9	3	7	4	3	7	3	5	10	17	21	8	10	5	2	1	3	11	5	12	3	1	2	6	8	18	8	10	14	4	9	10	7	12	19	10	3	14	10	21	3	16	12	22	10	7	22	4
0	0	0	0	0	0	0	0	0	0	0	0	0	0	0	0	0	0	0	0	0	0	0	0	0	0	0	0	0	0	0	0	0	0	0	0	0	0	0	0	0	0	0	0	0	0	0	0	0	0
0	0	0	0	0	0	0	0	0	0	0	0	0	0	0	0	0	0	0	0	0	0	0	0	0	0	0	0	0	0	0	0	0	0	0	0	0	0	0	0	0	0	0	0	0	0	0	0	0	0
0	0	0	0	0	0	0	0	0	0	0	0	0	0	0	0	0	0	0	0	0	0	0	0	0	0	0	0	0	0	0	0	0	0	0	0	0	0	0	0	0	0	0	0	0	0	0	0	0	0
0	0	0	0	0	0	0	0	0	0	0	0	0	0	0	0	0	0	0	0	0	0	0	0	0	0	0	0	0	0	0	0	0	0	0	0	0	0	0	0	0	1	1	0	0	0	0	0	0	0
0	0	0	0	0	0	0	0	0	0	0	0	0	0	0	0	0	0	0	0	0	0	0	0	0	0	0	0	0	0	0	0	0	0	0	0	0	0	0	0	0	0	0	0	0	0	0	0	0	0
0	0	0	0	0	0	0	0	0	0	0	0	0	0	0	0	0	0	0	0	0	0	0	0	0	0	0	0	0	0	0	0	0	0	0	0	0	0	0	0	0	0	0	0	0	0	0	0	0	0
0	0	0	0	0	0	0	0	0	0	0	0	0	0	0	0	0	0	0	0	0	0	0	0	0	0	0	0	0	0	0	0	0	0	0	0	0	0	0	0	0	0	0	0	0	0	0	0	0	0
0	0	0	0	0	0	0	0	0	0	0	0	0	0	0	0	0	0	0	0	0	0	0	0	0	0	0	0	0	0	0	0	0	0	0	0	0	0	0	0	0	0	0	0	0	0	0	0	0	0
0	0	0	0	0	0	0	0	0	0	0	0	0	0	0	0	0	0	0	0	0	0	0	0	0	0	0	0	0	0	0	0	0	0	0	0	0	0	0	0	0	0	0	0	0	0	0	0	0	0
0	0	0	0	0	0	0	0	0	0	0	0	0	0	0	0	0	0	0	0	0	0	0	0	0	0	0	0	0	0	0	0	0	0	0	0	0	0	0	0	0	0	0	0	0	0	0	0	0	0
0	0	0	0	0	0	0	0	0	0	0	0	0	0	0	0	0	0	0	0	0	0	0	0	0	0	0	0	0	0	0	0	0	0	0	0	0	0	0	0	0	0	0	0	0	0	0	0	0	0
0	0	0	0	0	0	0	0	0	0	0	0	0	0	0	0	0	0	0	0	0	0	0	0	0	0	0	0	0	0	0	0	0	0	0	0	0	0	0	0	0	0	0	0	0	0	0	0	0	0
0	0	0	0	0	0	0	0	0	0	0	0	0	0	0	0	0	0	0	0	0	0	0	0	0	0	0	0	0	0	0	0	0	0	0	0	0	0	0	0	0	0	0	0	0	0	0	0	0	0
2	0	0	5	1	1	0	0	1	0	0	0	0	2	0	0	0	0	0	0	0	0	0	0	0	0	0	0	0	0	3	0	3	1	0	3	1	4	4	1	3	1	0	3	5	3	1	0	1	1
0	0	0	0	0	0	0	0	0	0	0	0	0	0	0	0	0	0	0	0	0	0	0	0	0	0	0	0	0	0	0	0	0	0	0	0	0	0	0	0	0	0	0	0	0	0	0	0	0	0
0	0	0	0	0	0	0	0	0	0	0	0	0	0	0	0	0	0	0	0	0	0	0	0	0	0	0	0	0	0	0	0	0	0	0	0	0	0	0	0	0	0	0	0	0	0	0	0	0	0
0	0	0	0	0	0	0	0	0	0	0	0	0	0	0	0	0	0	0	0	0	0	0	0	0	0	0	0	0	0	0	0	0	0	0	0	0	0	0	0	0	0	0	0	0	0	0	0	0	0
0	0	0	0	0	0	0	0	0	0	0	0	0	0	0	0	0	0	0	0	0	0	0	0	0	0	0	0	0	0	0	0	0	0	0	0	0	0	0	0	0	0	0	0	0	0	0	0	0	0
0	0	0	0	0	0	0	0	0	0	0	0	0	0	0	0	0	0	0	0	0	0	0	0	0	0	0	0	0	0	0	0	0	0	0	0	0	0	0	0	0	0	0	0	0	0	0	0	0	0
0	0	0	0	0	0	0	0	0	0	0	0	0	0	0	0	0	0	0	0	0	0	0	0	0	0	0	0	0	0	0	0	0	0	0	0	0	0	0	0	0	0	0	0	0	0	0	0	0	0
0	0	0	0	0	0	0	0	0	0	0	0	0	0	0	0	0	0	0	0	0	0	0	0	0	0	0	0	0	0	0	0	0	0	0	0	0	0	0	0	0	0	0	0	0	0	0	0	0	0
0	0	0	0	0	0	0	0	0	0	0	0	0	0	0	0	0	0	0	0	0	0	0	0	0	0	0	0	0	0	0	0	0	0	0	0	0	0	0	0	0	0	0	0	0	0	0	0	0	0
0	0	0	0	0	0	0	0	0	0	0	0	0	0	0	0	0	0	0	0	0	0	0	0	0	0	0	0	0	0	0	0	0	0	0	0	0	0	0	0	0	0	0	0	0	0	0	0	0	0
0	0	0	0	0	0	0	0	0	0	0	0	0	0	0	0	0	0	0	0	0	0	0	0	0	0	0	0	0	0	0	0	0	0	0	0	0	0	0	0	0	0	0	0	0	0	0	0	0	0
0	0	0	0	0	0	0	0	0	0	0	0	0	0	0	0	0	0	0	0	0	0	0	0	0	0	0	0	0	0	0	0	0	0	0	0	0	0	0	0	0	0	0	0	0	0	0	0	0	0
0	0	0	0	0	0	0	0	0	0	0	0	0	0	0	0	0	0	0	0	0	0	0	0	0	0	0	0	0	0	0	0	0	0	0	0	0	0	0	0	0	0	0	0	0	0	0	0	0	0
0	0	0	0	0	0	0	0	0	0	0	0	0	0	0	0	0	0	0	0	0	0	0	0	0	0	0	0	0	0	0	0	0	0	0	0	0	0	0	0	0	0	0	0	0	0	0	0	0	0
0	0	0	0	0	0	0	0	0	0	0	0	0	0	0	0	0	0	0	0	0	0	0	0	0	0	0	0	0	0	0	0	0	0	0	0	0	0	0	0	0	0	0	0	0	0	0	0	0	0
0	0	0	0	0	0	0	0	0	0	0	0	0	0	0	0	0	0	0	0	0	0	0	0	0	0	0	0	0	0	0	0	0	0	0	0	0	0	0	0	0	0	0	0	0	0	0	0	0	0
0	0	0	0	0	0	0	0	0	0	0	0	0	0	0	0	0	0	0	0	0	0	0	0	0	0	0	0	0	0	0	0	0	0	0	0	0	0	0	0	0	0	0	0	0	0	0	0	0	0
0	0	0	0	0	0	0	0	0	0	0	0	0	0	0	0	0	0	0	0	0	0	0	0	0	0	0	0	0	0	0	0	0	0	0	0	0	0	0	0	0	0	0	0	0	0	0	0	0	0
0	0	0	0	0	0	0	0	0	0	0	0	0	0	0	0	0	0	0	0	0	0	0	0	0	0	0	0	0	0	0	0	0	0	0	0	0	0	0	0	0	0	0	0	0	0	0	0	0	0
0	0	0	0	0	0	0	0	0	0	0	0	0	0	0	0	0	0	0	0	0	0	0	0	0	0	0	0	0	0	0	0	0	0	0	0	0	0	0	0	0	0	0	0	0	0	0	0	0	0
0	0	0	0	0	0	0	0	0	0	0	0	0	0	0	0	0	0	0	0	0	0	0	0	0	0	0	0	0	0	0	0	0	0	0	0	0	0	0	0	0	0	0	0	0	0	0	0	0	0
0	0	0	0	0	0	0	0	0	0	0	0	0	0	0	0	0	0	0	0	0	0	0	0	0	0	0	0	0	0	0	0	0	0	0	0	0	0	0	0	0	0	0	0	0	0	0	0	0	0
0	0	0	0	0	0	0	0	0	0	0	0	0	0	0	0	0	0	0	0	0	0	0	0	0	0	0	0	0	0	0	0	0	0	0	0	0	0	0	0	0	0	0	0	0	0	0	0	0	0
0	0	0	0	0	0	0	0	0	0	0	0	0	0	0	0	0	0	0	0	0	0	0	0	0	0	0	0	0	0	0	0	0	0	0	0	0	0	0	0	0	0	0	0	0	0	0	0	0	0
0	0	0	0	0	0	0	0	0	0	0	0	0	0	0	0	0	0	0	0	0	0	0	0	0	0	0	0	0	0	0	0	0	0	0	0	0	0	0	0	0	0	0	0	0	0	0	0	0	0
0	0	0	0	0	0	0	0	0	0	0	0	0	0	0	0	0	0	0	0	0	0	0	0	0	0	0	0	0	0	0	0	0	0	0	0	0	0	0	0	0	0	0	0	0	0	0	0	0	0
0	0	0	0	0	0	0	0	0	0	0	0	0	0	0	0	0	0	0	0	0	0	0	0	0	0	0	0	0	0	0	0	0	0	0	0	0	0	0	0	0	0	0	0	0	0	0	0	0	0
0	0	0	0	0	0	0	0	0	0	0	0	0	0	0	0	0	0	0	0	0	0	0	0	0	0	0	0	0	0	0	0	0	0	0	0	0	0	0	0	0	0	0	0	0	0	0	0	0	0
0	0	0	0	0	0	0	0	0	0	0	0	0	0	0	0	0	0	0	0	0	0	0	0	0	0	0	0	0	0	0	0	0	0	0	0	0	0	0	0	0	0	0	0	0	0	0	0	0	0
0	0	0	0	0	0	0	0	0	0	0	0	0	0	0	0	0	0	0	0	0	0	0	0	0	0	0	0	0	0	0	0	0	0	0	0	0	0	0	0	0	0	0	0	0	0	0	0	0	0
0	0	0	0	0	0	0	0	0	0	0	0	0	0	0	0	0	0	0	0	0	0	0	0	0	0	0	0	0	0	0	0	0	0	0	0	0	0	0	0	0	0	0	0	0	0	0	0	0	0
0	0	0	0	0	0	0	0	0	0	0	0	0	0	0	0	0	0	0	0	0	0	0	0	0	0	0	0	0	0	0	0	0	0	0	0	0	0	0	0	0	0	0	0	0	0	0	0	0	0
0	0	0	0	0	0	0	0	0	0	0	0	0	0	0	0	0	0	0	0	0	0	0	0	0	0	0	0	0	0	0	0	0	0	0	0	0	0	0	0	0	0	0	0	0	0	0	0	0	0
0	0	0	0	0	0	0	0	0	0	0	0	0	0	0	0	0	0	0	0	0	0	0	0	0	0	0	0	0	0	0	0	0	0	0	0	0	0	0	0	0	0	0	0	0	0	0	0	0	0
0	0	0	0	0	0	0	0	0	0	0	0	0	0	0	0	0	0	0	0	0	0	0	0	0	0	0	0	0	0	0	0	0	0	0	0	0	0	0	0	0	0	0	0	0	0	0	0	0	0
0	0	0	0	0	0	0	0	0	0	0	0	0	0	0	0	0	0	0	0	0	0	0	0	0	0	0	0	0	0	0	0	0	0	0	0	0	0	0	0	0	0	0	0	0	0	0	0	0	0
0	0	0	0	0	0	0	0	0	0	0	0	0	0	0	0	0	0	0	0	0	0	0	0	0	0	0	0	0	0	0	0	0	0	0	0	0	0	0	0	0	0	0	0	0	0	0	0	0	0
0	0	0	0	0	0	0	0	0	0	0	0	0	0	0	0	0	0	0	0	0	0	0	0	0	0	0	0	0	0	0	0	0	0	0	0	0	0	0	0	0	0	0	0	0	0	0	0	0	0
0	0	0	0	0	0	0	0	0	0	0	0	0	0	0	0	0	0	0	0	0	0	0	0	0	0	0	0	0	0	0	0	0	0	0	0	0	0	0	0	0	0	0	0	0	0	0	0	0	0
0	0	0	0	0	0	0	0	0	0	0	0	0	0	0	0	0	0	0	0	0	0	0	0	0	0	0	0	0	0	0	0	0	0	0	0	0	0	0	0	0	0	0	0	0	0	0	0	0	0
0	0	0	0	0	0	0	0	0	0	0	0	0	0	0	0	0	0	0	0	0	0	0	0	0	0	0	0	0	0	0	0	0	0	0	0	0	0	0	0	0	0	0	0	0	0	0	0	0	0
0	0	0	0	0	0	0	0	0	0	0	0	0	0	0	0	0	0	0	0	0	0	0	0	0	0	0	0	0	0	0	0	0	0	0	0	0	0	0	0	0	0	0	0	0	0	0	0	0	0
0	0	0	0	0	0	0	0	0	0	0	0	0	0	0	0	0	0	0	0	0	0	0	0	0	0	0	0	0	0	0	0	0	0	0	0	0	0	0	0	0	0	0	0	0	0	0	0	0	0
0	0	0	0	0	0	0	0	0	0	0	0	0	0	0	0	0	0	0	0	0	0	0	0	0	0	0	0	0	0	0	0	0	0	0	0	0	0	0	0	0	0	0	0	0	0	0	0	0	0
0	0	0	0	0	0	0	0	0	0	0	0	0	0	0	0	0	0	0	0	0	0	0	0	0	0	0	0	0	0	0	0	0	0	0	0	0	0	0	0	0	0	0	0	0	0	0	0	0	0
0	0	0	0	0	0	0	0	0	0	0	0	0	0	0	0	0	0	0	0	0	0	0	0	0	0	0	0	0	0	0	0	0	0	0	0	0	0	0	0	0	0	0	0	0	0	0	0	0	0
0	0	0	0	0	0	0	0	0	0	0	0	0	0	0	0	0	0	0	0	0	0	0	0	0	0	0	0	0	0	0	0	0	0	0	0	0	0	0	0	0	0	0	0	0	0	0	0	0	0
[truncated: 474 more columns]

## Sheet: Table I
Output of H4SM simulations (simulation time = 1/6)
rows correspond to the protein complexes (by ID)
H376.IIA.50_AMY	H376.IIA.50_CGE	H376.IIA.50_DFC	H376.IIA.50_DTH	H376.IIA.50_HIP	H376.IIA.50_LGE	H376.IIA.50_M1C-S1C	H376.IIA.50_MFC	H376.IIA.50_MGE	H376.IIA.50_Ocx	H376.IIA.50_OFC	H376.IIA.50_PCx	H376.IIA.50_TCx	H376.IIA.50_URL	H376.IIA.51_AMY	H376.IIA.51_CGE	H376.IIA.51_DFC	H376.IIA.51_DTH	H376.IIA.51_HIP	H376.IIA.51_ITC	H376.IIA.51_LGE	H376.IIA.51_M1C-S1C	H376.IIA.51_MFC	H376.IIA.51_MGE	H376.IIA.51_Ocx	H376.IIA.51_OFC	H376.IIA.51_PCx	H376.IIA.51_STC	H376.IIA.51_URL	H376.IIA.51_VFC	H376.IIB.50_A1C	H376.IIB.50_AMY	H376.IIB.50_DFC	H376.IIB.50_DTH	H376.IIB.50_HIP	H376.IIB.50_IPC	H376.IIB.50_ITC	H376.IIB.50_M1C	H376.IIB.50_MFC	H376.IIB.50_OFC	H376.IIB.50_S1C	H376.IIB.50_STC	H376.IIB.50_STR	H376.IIB.50_V1C	H376.IIB.50_VFC	H376.IIB.51_A1C	H376.IIB.51_AMY	H376.IIB.51_CB	H376.IIB.51_DFC	H376.IIB.51_DTH
0	0	0	0	0	0	0	0	0	0	0	0	0	0	0	0	0	0	0	0	0	0	0	0	0	0	0	0	0	0	0	0	0	0	0	0	0	0	0	0	0	0	0	0	0	0	0	0	0	0
0	0	0	0	0	0	0	0	0	0	0	0	0	0	0	0	0	0	0	0	0	0	0	0	0	0	0	0	0	0	0	0	0	0	0	0	0	0	0	0	0	0	0	0	0	0	0	0	0	0
0	0	0	0	0	0	0	0	0	0	0	0	0	0	0	0	0	0	0	0	0	0	0	0	0	0	0	0	0	0	0	0	0	0	0	0	0	0	0	0	0	0	0	0	0	0	0	0	0	0
0	0	0	0	0	0	0	0	0	0	0	0	0	0	0	0	0	0	0	0	0	0	0	0	0	0	0	0	0	0	0	0	0	0	0	0	0	0	0	0	0	0	0	0	0	0	0	0	0	0
0	0	0	0	0	0	0	1	0	0	0	0	0	0	0	0	0	0	0	0	0	0	0	0	0	0	0	0	0	0	0	0	0	0	0	0	0	0	0	0	0	0	0	0	0	0	0	0	0	0
0	0	0	0	0	0	0	0	0	0	0	0	0	0	0	0	0	0	0	0	0	0	0	0	0	0	0	0	0	0	0	0	0	0	0	0	0	0	0	0	0	0	0	0	0	0	0	0	0	0
0	0	0	0	0	0	0	0	0	0	0	0	0	0	0	0	0	0	0	0	0	0	0	0	0	0	0	0	0	0	0	0	0	0	0	0	0	0	0	0	0	0	0	0	0	0	0	0	0	0
0	0	0	0	0	0	0	0	0	0	0	0	0	0	0	0	0	0	0	0	0	0	0	0	0	0	0	0	0	0	0	0	0	0	0	0	0	0	0	0	0	0	0	0	0	0	0	0	0	0
0	0	0	0	0	0	0	0	0	0	0	0	0	0	0	0	0	0	0	0	0	0	0	0	0	0	0	0	0	0	0	0	0	0	0	0	0	0	0	0	0	0	0	0	0	0	0	0	0	0
2	1	2	2	3	1	1	5	2	5	2	3	3	2	2	1	0	0	0	2	2	1	1	0	0	1	1	2	1	1	8	1	3	2	4	5	6	5	8	4	5	6	1	7	5	4	3	1	6	2
0	0	0	0	0	0	0	0	0	0	0	0	0	0	0	0	0	0	0	0	0	0	0	0	0	0	0	0	0	0	0	0	0	0	0	0	0	0	0	0	0	0	0	0	0	0	0	0	0	0
0	0	0	0	0	0	0	0	0	0	0	0	0	0	0	0	0	0	0	0	0	0	0	0	0	0	0	0	0	0	0	0	0	0	0	0	0	0	0	0	0	0	0	0	0	0	0	0	0	0
0	0	0	0	0	0	0	0	0	0	0	0	0	0	0	0	0	0	0	0	0	0	0	0	0	0	0	0	0	0	0	0	0	0	0	0	0	0	0	0	0	0	0	0	0	0	0	0	0	0
0	0	0	0	0	0	0	0	0	0	0	0	0	0	0	0	0	0	0	0	0	0	0	0	0	0	0	0	0	0	0	0	0	0	0	0	0	0	0	0	0	0	0	0	0	0	0	0	0	0
0	0	0	0	0	0	0	0	0	0	0	0	0	0	0	0	0	0	0	0	0	0	0	0	0	0	0	0	0	0	0	0	0	0	0	0	0	0	0	0	0	0	0	0	0	0	0	0	0	0
2	1	5	7	3	4	3	4	3	5	4	5	6	4	4	2	0	2	1	3	2	2	0	1	0	1	2	3	6	1	6	2	5	8	3	9	6	7	10	4	8	7	1	9	7	3	5	2	5	6
0	0	0	0	0	0	0	0	0	0	0	1	0	0	0	0	0	0	0	0	0	0	0	0	0	0	0	0	0	0	0	0	0	0	0	0	0	0	0	0	0	0	0	0	0	0	0	0	0	0
0	0	0	0	0	0	0	0	0	0	0	0	0	0	0	0	0	0	0	0	0	0	0	0	0	0	0	0	0	0	0	0	0	0	0	0	0	0	0	0	0	0	0	0	0	0	0	0	0	0
0	0	0	0	0	0	0	0	0	0	0	0	0	0	0	0	0	0	0	0	0	0	0	0	0	0	0	0	0	0	0	0	0	0	0	0	0	0	0	0	0	0	0	0	0	0	0	0	0	0
0	0	0	0	0	0	0	0	0	0	0	0	0	0	0	0	0	0	0	0	0	0	0	0	0	0	0	0	0	0	0	0	0	0	0	0	0	0	0	0	0	0	0	0	0	0	0	0	0	0
0	0	0	0	0	0	0	0	0	0	0	0	0	0	0	0	0	0	0	0	0	0	0	0	0	0	0	0	0	0	0	0	0	0	0	1	1	0	0	0	0	0	0	0	0	0	0	0	0	0
0	0	0	0	0	0	0	0	0	0	0	0	0	0	0	0	0	0	0	0	0	0	0	0	0	0	0	0	0	0	0	0	0	0	0	0	0	0	0	0	0	0	0	0	0	0	0	0	0	0
0	0	0	0	0	0	0	0	0	0	0	0	0	0	0	0	0	0	0	0	0	0	0	0	0	0	0	0	0	0	0	0	0	0	0	0	0	0	0	0	0	0	0	0	0	0	0	0	0	0
0	0	0	0	0	0	0	0	0	0	0	0	0	0	0	0	0	0	0	0	0	0	0	0	0	0	0	0	0	0	0	0	0	0	0	0	0	0	0	0	0	0	0	0	0	0	0	0	0	0
0	0	0	0	0	0	0	0	0	0	0	0	0	0	0	0	0	0	0	0	0	0	0	0	0	0	0	0	0	0	0	0	0	0	0	0	0	0	0	0	0	0	0	0	0	0	0	0	0	0
0	0	0	0	0	0	0	0	0	0	0	0	0	0	0	0	0	0	0	0	0	0	0	0	0	0	0	0	0	0	0	0	0	0	0	0	0	0	0	0	0	0	0	0	0	0	0	0	0	0
0	0	0	0	0	0	0	0	0	0	0	0	0	0	0	0	0	0	0	0	0	0	0	0	0	0	0	0	0	0	0	0	0	0	0	0	0	0	0	0	0	0	0	0	0	0	0	0	0	0
0	0	0	0	0	0	0	0	0	0	0	0	0	0	0	0	0	0	0	0	0	0	0	0	0	0	0	0	0	0	0	0	0	0	0	0	0	0	0	0	0	0	0	0	0	0	0	0	0	0
0	0	0	0	0	0	0	0	0	0	0	0	0	0	0	0	0	0	0	0	0	0	0	0	0	0	0	0	0	0	0	0	0	0	0	0	0	0	0	0	0	0	0	0	0	0	0	0	0	0
0	0	0	0	0	0	0	0	0	0	0	0	0	0	0	0	0	0	0	0	0	0	0	0	0	0	0	0	0	0	0	0	0	0	0	0	0	0	0	0	0	0	0	0	0	0	0	0	0	0
5	0	7	3	8	3	3	6	2	6	11	16	21	7	8	4	4	1	2	12	4	9	3	0	2	5	10	18	10	7	15	4	7	12	7	14	20	9	4	9	8	21	2	19	9	15	10	8	21	4
0	0	0	0	0	0	0	0	0	0	0	0	0	0	0	0	0	0	0	0	0	0	0	0	0	0	0	0	0	0	0	0	0	0	0	0	0	0	0	0	0	0	0	0	0	0	0	0	0	0
0	0	0	0	0	0	0	0	0	0	0	0	0	0	0	0	0	0	0	0	0	0	0	0	0	0	0	0	0	0	0	0	0	0	0	0	0	0	0	0	0	0	0	0	0	0	0	0	0	0
0	0	0	0	0	0	0	0	0	0	0	0	0	0	0	0	0	0	0	0	0	0	0	0	0	0	0	0	0	0	0	0	0	0	0	0	0	0	0	0	0	0	0	0	0	0	0	0	0	0
0	0	0	0	0	0	0	0	0	0	0	0	0	0	0	0	0	0	0	0	0	0	0	0	0	0	0	0	0	0	0	0	0	0	0	0	0	0	0	0	0	0	0	0	0	0	0	0	0	0
0	0	0	0	0	0	0	0	0	0	0	0	0	0	0	0	0	0	0	0	0	0	0	0	0	0	0	0	0	0	0	0	0	0	0	0	0	0	0	0	0	0	0	0	0	0	0	0	0	0
0	0	0	0	0	0	0	0	0	0	0	0	0	0	0	0	0	0	0	0	0	0	0	0	0	0	0	0	0	0	0	0	0	0	0	0	0	0	0	0	0	0	0	0	0	0	0	0	0	0
0	0	0	0	0	0	0	0	0	0	0	0	0	0	0	0	0	0	0	0	0	0	0	0	0	0	0	0	0	0	0	0	0	0	0	0	0	0	0	0	0	0	0	0	0	0	0	0	0	0
0	0	0	0	0	0	0	0	0	0	0	0	0	0	0	0	0	0	0	0	0	0	0	0	0	0	0	0	0	0	0	0	0	0	0	0	0	0	0	0	0	0	0	0	0	0	0	0	0	0
0	0	0	0	0	0	0	0	0	0	0	0	0	0	0	0	0	0	0	0	0	0	0	0	0	0	0	0	0	0	0	0	0	0	0	0	0	0	0	0	0	0	0	0	0	0	0	0	0	0
0	0	0	0	0	0	0	0	0	0	0	0	0	0	0	0	0	0	0	0	0	0	0	0	0	0	0	0	0	0	0	0	0	0	0	0	0	0	0	0	0	0	0	0	0	0	0	0	0	0
0	0	0	0	0	0	0	0	0	0	0	0	0	0	0	0	0	0	0	0	0	0	0	0	0	0	0	0	0	0	0	0	0	0	0	0	0	0	0	0	0	0	0	0	0	0	0	0	0	0
0	0	0	0	0	0	0	0	0	0	0	0	0	0	0	0	0	0	0	0	0	0	0	0	0	0	0	0	0	0	0	0	0	0	0	0	0	0	0	0	0	0	0	0	0	0	0	0	0	0
0	0	0	0	0	0	0	0	0	0	0	0	0	0	0	0	0	0	0	0	0	0	0	0	0	0	0	0	0	0	0	0	0	0	0	0	0	0	0	0	0	0	0	0	0	0	0	0	0	0
0	0	0	0	0	0	0	0	0	0	0	0	0	0	0	0	0	0	0	0	0	0	0	0	0	0	0	0	0	0	0	0	0	0	0	0	0	0	0	0	0	0	0	0	0	0	0	0	0	0
0	0	0	0	0	0	0	0	0	0	0	0	0	0	0	0	0	0	0	0	0	0	0	0	0	0	0	0	0	0	0	0	0	0	0	0	0	0	0	0	0	0	0	0	0	0	0	0	0	0
0	0	0	0	0	0	0	0	0	0	0	0	0	0	0	0	0	0	0	0	0	0	0	0	0	0	0	0	0	0	0	0	0	0	0	0	0	0	0	0	0	0	0	0	0	0	0	0	0	0
1	0	0	4	1	1	1	0	1	1	0	0	1	2	2	2	2	2	2	0	0	0	0	0	0	0	0	0	0	0	1	0	4	1	0	2	2	5	3	3	3	2	0	2	3	1	1	0	2	3
0	0	0	0	0	0	0	0	0	0	0	0	0	0	0	0	0	0	0	0	0	0	0	0	0	0	0	0	0	0	0	0	0	0	0	0	0	0	0	0	0	0	0	0	0	0	0	0	0	0
0	0	0	0	0	0	0	0	0	0	0	0	0	0	0	0	0	0	0	0	0	0	0	0	0	0	0	0	0	0	0	0	0	0	0	0	0	0	0	0	0	0	0	0	0	0	0	0	0	0
0	0	0	0	0	0	0	0	0	0	0	0	0	0	0	0	0	0	0	0	0	0	0	0	0	0	0	0	0	0	0	0	0	0	0	0	0	0	0	0	0	0	0	0	0	0	0	0	0	0
0	0	0	0	0	0	0	0	0	0	0	0	0	0	0	0	0	0	0	0	0	0	0	0	0	0	0	0	0	0	0	0	0	0	0	0	0	0	0	0	0	0	0	0	0	0	0	0	0	0
0	0	0	0	0	0	0	0	0	0	0	0	0	0	0	0	0	0	0	0	0	0	0	0	0	0	0	0	0	0	0	0	0	0	0	0	0	0	0	0	0	0	0	0	0	0	0	0	0	0
0	0	0	0	0	0	0	0	0	0	0	0	0	0	0	0	0	0	0	0	0	0	0	0	0	0	0	0	0	0	0	0	0	0	0	0	0	0	0	0	0	0	0	0	0	0	0	0	0	0
0	0	0	0	0	0	0	0	0	0	0	0	0	0	0	0	0	0	0	0	0	0	0	0	0	0	0	0	0	0	0	0	0	0	0	0	0	0	0	0	0	0	0	0	0	0	0	0	0	0
0	0	0	0	0	0	0	0	0	0	0	0	0	0	0	0	0	0	0	0	0	0	0	0	0	0	0	0	0	0	0	0	0	0	0	0	0	0	0	0	0	0	0	0	0	0	0	0	0	0
0	0	0	0	0	0	0	0	0	0	0	0	0	0	0	0	0	0	0	0	0	0	0	0	0	0	0	0	0	0	0	0	0	0	0	0	0	0	0	0	0	0	0	0	0	0	0	0	0	0
0	0	0	0	0	0	0	0	0	0	0	0	0	0	0	0	0	0	0	0	0	0	0	0	0	0	0	0	0	0	0	0	0	0	0	0	0	0	0	0	0	0	0	0	0	0	0	0	0	0
0	0	0	0	0	0	0	0	0	0	0	0	0	0	0	0	0	0	0	0	0	0	0	0	0	0	0	0	0	0	0	0	0	0	0	0	0	0	0	0	0	0	0	0	0	0	0	0	0	0
0	0	0	0	0	0	0	0	0	0	0	0	0	0	0	0	0	0	0	0	0	0	0	0	0	0	0	0	0	0	0	0	0	0	0	0	0	0	0	0	0	0	0	0	0	0	0	0	0	0
0	0	0	0	0	0	0	0	0	0	0	0	0	0	0	0	0	0	0	0	0	0	0	0	0	0	0	0	0	0	0	0	0	0	0	0	0	0	0	0	0	0	0	0	0	0	0	0	0	0
0	0	0	0	0	0	0	0	0	0	0	0	0	0	0	0	0	0	0	0	0	0	0	0	0	0	0	0	0	0	0	0	0	0	0	0	0	0	0	0	0	0	0	0	0	0	0	0	0	0
0	0	0	0	0	0	0	0	0	0	0	0	0	0	0	0	0	0	0	0	0	0	0	0	0	0	0	0	0	0	0	0	0	0	0	0	0	0	0	0	0	0	0	0	0	0	0	0	0	0
0	0	0	0	0	0	0	0	0	0	0	0	0	0	0	0	0	0	0	0	0	0	0	0	0	0	0	0	0	0	0	0	0	0	0	0	0	0	0	0	0	0	0	0	0	0	0	0	0	0
0	0	0	0	0	0	0	0	0	0	0	0	0	0	0	0	0	0	0	0	0	0	0	0	0	0	0	0	0	0	0	0	0	0	0	0	0	0	0	0	0	0	0	0	0	0	0	0	0	0
0	0	0	0	0	0	0	0	0	0	0	0	0	0	0	0	0	0	0	0	0	0	0	0	0	0	0	0	0	0	0	0	0	0	0	0	0	0	0	0	0	0	0	0	0	0	0	0	0	0
0	0	0	0	0	0	0	0	0	0	0	0	0	0	0	0	0	0	0	0	0	0	0	0	0	0	0	0	0	0	0	0	0	0	0	0	0	0	0	0	0	0	0	0	0	0	0	0	0	0
0	0	0	0	0	0	0	0	0	0	0	0	0	0	0	0	0	0	0	0	0	0	0	0	0	0	0	0	0	0	0	0	0	0	0	0	0	0	0	0	0	0	0	0	0	0	0	0	0	0
0	0	0	0	0	0	0	0	0	0	0	0	0	0	0	0	0	0	0	0	0	0	0	0	0	0	0	0	0	0	0	0	0	0	0	0	0	0	0	0	0	0	0	0	0	0	0	0	0	0
0	0	0	0	0	0	0	0	0	0	0	0	0	0	0	0	0	0	0	0	0	0	0	0	0	0	0	0	0	0	0	0	0	0	0	0	0	0	0	0	0	0	0	0	0	0	0	0	0	0
0	0	0	0	0	0	0	0	0	0	0	0	0	0	0	0	0	0	0	0	0	0	0	0	0	0	0	0	0	0	0	0	0	0	0	0	0	0	0	0	0	0	0	0	0	0	0	0	0	0
0	0	0	0	0	0	0	0	0	0	0	0	0	0	0	0	0	0	0	0	0	0	0	0	0	0	0	0	0	0	0	0	0	0	0	0	0	0	0	0	0	0	0	0	0	0	0	0	0	0
0	0	0	0	0	0	0	0	0	0	0	0	0	0	0	0	0	0	0	0	0	0	0	0	0	0	0	0	0	0	0	0	0	0	0	0	0	0	0	0	0	0	0	0	0	0	0	0	0	0
0	0	0	0	0	0	0	0	0	0	0	0	0	0	0	0	0	0	0	0	0	0	0	0	0	0	0	0	0	0	0	0	0	0	0	0	0	0	0	0	0	0	0	0	0	0	0	0	0	0
0	0	0	0	0	0	0	0	0	0	0	0	0	0	0	0	0	0	0	0	0	0	0	0	0	0	0	0	0	0	0	0	0	0	0	0	0	0	0	0	0	0	0	0	0	0	0	0	0	0
0	0	0	0	0	0	0	0	0	0	0	0	0	0	0	0	0	0	0	0	0	0	0	0	0	0	0	0	0	0	0	0	0	0	0	0	0	0	0	0	0	0	0	0	0	0	0	0	0	0
0	0	0	0	0	0	0	0	0	0	0	0	0	0	0	0	0	0	0	0	0	0	0	0	0	0	0	0	0	0	0	0	0	0	0	0	0	0	0	0	0	0	0	0	0	0	0	0	0	0
0	0	0	0	0	0	0	0	0	0	0	0	0	0	0	0	0	0	0	0	0	0	0	0	0	0	0	0	0	0	0	0	0	0	0	0	0	0	0	0	0	0	0	0	0	0	0	0	0	0
0	0	0	0	0	0	0	0	0	0	0	0	0	0	0	0	0	0	0	0	0	0	0	0	0	0	0	0	0	0	0	0	0	0	0	0	0	0	0	0	0	0	0	0	0	0	0	0	0	0
0	0	0	0	0	0	0	0	0	0	0	0	0	0	0	0	0	0	0	0	0	0	0	0	0	0	0	0	0	0	0	0	0	0	0	0	0	0	0	0	0	0	0	0	0	0	0	0	0	0
0	0	0	0	0	0	0	0	0	0	0	0	0	0	0	0	0	0	0	0	0	0	0	0	0	0	0	0	0	0	0	0	0	0	0	0	0	0	0	0	0	0	0	0	0	0	0	0	0	0
0	0	0	0	0	0	0	0	0	0	0	0	0	0	0	0	0	0	0	0	0	0	0	0	0	0	0	0	0	0	0	0	0	0	0	0	0	0	0	0	0	0	0	0	0	0	0	0	0	0
0	0	0	0	0	0	0	0	0	0	0	0	0	0	0	0	0	0	0	0	0	0	0	0	0	0	0	0	0	0	0	0	0	0	0	0	0	0	0	0	0	0	0	0	0	0	0	0	0	0
0	0	0	0	0	0	0	0	0	0	0	0	0	0	0	0	0	0	0	0	0	0	0	0	0	0	0	0	0	0	0	0	0	0	0	0	0	0	0	0	0	0	0	0	0	0	0	0	0	0
0	0	0	0	0	0	0	0	0	0	0	0	0	0	0	0	0	0	0	0	0	0	0	0	0	0	0	0	0	0	0	0	0	0	0	0	0	0	0	0	0	0	0	0	0	0	0	0	0	0
0	0	0	0	0	0	0	0	0	0	0	0	0	0	0	0	0	0	0	0	0	0	0	0	0	0	0	0	0	0	0	0	0	0	0	0	0	0	0	0	0	0	0	0	0	0	0	0	0	0
0	0	0	0	0	0	0	0	0	0	0	0	0	0	0	0	0	0	0	0	0	0	0	0	0	0	0	0	0	0	0	0	0	0	0	0	0	0	0	0	0	0	0	0	0	0	0	0	0	0
0	0	0	0	0	0	0	0	0	0	0	0	0	0	0	0	0	0	0	0	0	0	0	0	0	0	0	0	0	0	0	0	0	0	0	0	0	0	0	0	0	0	0	0	0	0	0	0	0	0
0	0	0	0	0	0	0	0	0	0	0	0	0	0	0	0	0	0	0	0	0	0	0	0	0	0	0	0	0	0	0	0	0	0	0	0	0	0	0	0	0	0	0	0	0	0	0	0	0	0
0	0	0	0	0	0	0	0	0	0	0	0	0	0	0	0	0	0	0	0	0	0	0	0	0	0	0	0	0	0	0	0	0	0	0	0	0	0	0	0	0	0	0	0	0	0	0	0	0	0
[truncated: 474 more columns]

## Sheet: Table J
input PCA coordinates
first two principal components of the input protein abundance data. Rows correspond to brain regions
region ID	PC1	PC2
0	-1.949928464029068209e+02	-3.796202563272479580e+01
1	-2.637330229463166233e+02	-8.378137652333469987e+01
2	-1.497350197506438576e+02	1.333436909041065555e+01
3	-1.040938069381296884e+02	-8.082387189049939025e+01
4	-1.875937041790396336e+02	2.715088548665140777e+01
5	-1.899963886217168465e+02	-5.089856124595726783e+01
6	-2.245752945905531988e+02	-2.216989758566617397e+01
7	-1.427976166326058944e+02	-1.352969589245948967e+01
8	-2.011038460376522039e+02	-4.761066069831192493e+01
9	-1.467718438382646013e+02	5.067512147260003985e+01
10	-1.213497939273830042e+02	-3.282589829562606809e+01
11	-1.219917630804662565e+02	1.264696572534629269e+02
12	-1.112186064474564091e+02	2.561827765530479724e+02
13	-1.162557178986981228e+02	-5.785176567305104989e+00
14	-1.159214293555519362e+02	-1.174845307894085700e+01
15	-2.492644776430797720e+02	-2.620929827292485115e+01
16	-2.704396158674101116e+02	-1.636294914126021283e+01
17	-1.962244081458681251e+02	-9.494847615862592249e+01
18	-2.888823419150270979e+02	-5.020827443124160538e+01
19	-1.526645859407556713e+02	8.600698154590880051e+01
20	-1.965179051163729866e+02	-3.005733298925482444e+01
21	-1.816080857882923283e+02	5.778972516060224507e+01
22	-2.613690279955002325e+02	-3.668250423521033099e+01
23	-2.544438050503259205e+02	-8.215806682644874570e+01
24	-2.612354024132736754e+02	-1.890013261296312197e-01
25	-2.769001719716159755e+02	-6.237070025287428621e+01
26	-1.956587516392471002e+02	4.679520826427931013e+01
27	-1.300259328952153055e+02	1.952766747656362156e+02
28	-7.199371184995010253e+01	-2.584076264329353023e+01
29	-2.215651305356728642e+02	7.606541379306601414e+01
30	-8.425336306443951173e+01	1.086700104712948018e+02
31	-2.390862874137382619e+02	-1.872569483493510489e+01
32	-1.012456182656415393e+02	2.171878119398676088e-01
33	7.849033354702758203e+00	-1.552963112558747127e+01
34	-2.003971359215576911e+02	2.269487749348627048e+01
35	-7.003077458224156260e+01	7.461015375470643107e+01
36	-1.156425118471138092e+02	2.161025154689302212e+02
37	-7.648180737322429934e+01	2.304410178857093872e+00
38	-3.630194977187414906e+01	-6.469641568153370770e+01
39	-1.122856399707859225e+02	2.961023978145225755e+01
40	-6.820255336736656204e+01	8.728123715332873900e+00
41	-4.709371911267263755e+01	1.875408446906274094e+02
42	-2.312648354350361046e+02	-4.812444070126318252e+01
43	5.467727233627571337e+01	4.980646945361964839e+01
44	-9.768206665878125250e+01	4.747416170922853240e+01
45	-1.053809708970284191e+02	1.946698184476987308e+02
46	-1.264841944567699557e+02	2.713883155867996777e+01
47	-1.943401798501554367e+02	2.116582401390405010e+01
48	-1.083385739135204204e+02	1.942077035995184531e+02
49	-1.498415976018515039e+02	-4.625753858260364382e+01
50	-1.601893244225734350e+02	1.125351744514321553e+02
51	-3.984307274189836079e+01	1.399725895726257647e+02
52	-1.963094380863056898e+01	5.285630569874323328e+02
53	5.605975585168218700e+00	4.397422064401803965e+01
54	-1.589071563799512319e+02	4.012646724086093286e+01
55	-6.494999335704972054e+01	5.552805915431837747e+01
56	-4.380400470773752630e+01	1.995937593904746450e+02
57	-1.333906236734171387e+02	-4.844510153659254570e+01
58	5.971754914958653870e+01	1.288025698434178992e+02
59	-1.191943148870578995e+02	7.830966778391626804e+01
60	-1.331630932924362867e+02	1.202594729678046548e+02
61	-1.482748344931746942e+02	3.840334724930873023e+01
62	-1.671570878282735748e+02	1.713587514260728639e+01
63	-1.220826700518237686e+02	9.718034180843439174e+00
64	-1.464979510071642039e+02	-4.496634148776372086e+01
65	-1.345058440253095284e+02	9.097029941025940047e+01
66	-1.502006673767299958e+02	7.474032211133045678e+01
67	-1.093748440720028015e+02	2.674334424064957147e+02
68	-1.093868077197255673e+02	1.283881965069314646e+01
69	-7.836465663892515465e+01	-4.270189433043648819e+01
70	-1.380290303083923789e+02	6.728717742477749653e+01
71	-9.476011416670567655e+01	4.900164520226716292e+01
72	4.113231830856082638e+01	-1.037521153849217548e+01
73	1.112036139637689836e+01	5.205681988035827601e+01
74	-1.605626114808354430e+02	4.737763837780121179e+01
75	-1.904992456695660792e+02	3.467591684775460692e+01
76	-9.006214444224097804e+01	-1.040074172530686880e+01
77	-9.178464937653322409e+01	4.428543866628616854e+01
78	-1.694861082280738742e+02	-1.803309755046935337e+01
79	-6.928529673987962667e+01	6.625835681836163360e+01
80	-7.319519098348517616e+01	-4.304779691871125635e+00
81	-9.430272021688817574e+01	5.844129512972151019e+01
82	-1.334334016129204770e+02	3.027617497224295562e+01
83	-1.667551339751546493e+02	3.776415808062444768e+01
84	-6.850302205268639000e+01	6.393373107057406912e+01
85	-8.212706627503816037e+01	7.988796064281110887e+01
86	8.451591344848228715e+00	4.744815777387582090e-01
87	1.704080939675059980e+01	6.021846983346291182e+01
88	-6.521558500609776843e+01	6.128006259031510439e+01
89	-1.591461730039986833e+01	1.090549703753755324e+02
90	-1.023167271964807128e+02	1.207529577881444460e+01
91	-1.108874683869713209e+02	2.148530084244055782e+00
92	-4.032332428668720326e+01	2.452098799759064640e+00
93	-8.142820749260694413e+01	5.487713986570400948e+01
94	-3.888502581581909112e+01	4.730659794316303390e+01
95	-5.499660298211432519e+01	2.233056389425237853e+02
96	-5.082086893232246183e+01	2.276914150757459865e+01
97	-7.433209029538083712e+01	-4.898495107954362027e+01
98	-1.012796157705061795e+01	-5.372302289326688651e+01
99	-9.603113893035616400e+01	7.603416128575431365e+00
100	1.132850994320267723e+01	4.405816650780347565e+00
101	-1.005333785809780665e+02	6.824915123970333752e+01
102	1.167213539230832993e+02	-4.188086061490403722e+01
103	1.115786597534710012e+02	2.769410672372485749e+01
104	-4.805977984352934129e+01	6.019691085189856494e+01
105	-9.846718296032571516e+01	1.280387444303203210e+02
106	-1.625199030427899061e+02	-2.005862471860117680e+01
107	-7.526266313373282912e+01	1.218837237698560116e+01
108	-4.278866427482073220e+01	-1.891762452875603273e+01
109	-8.718823478956073814e+01	1.917358627020995954e+01
110	4.555497311970586338e+01	5.691046442040006781e+01
111	-6.469298916032919067e+01	3.584495425953563199e+02
112	-1.784128540551088493e+00	-7.429946927307401694e+00
113	-2.045374611399654157e+02	-4.719425317856288160e+01
114	-1.934658538543092732e+02	1.132989626907952463e+01
115	-4.039523047573078429e+01	-5.314078587531783526e+00
116	-7.718211110344209658e+01	-4.233438694360562238e+01
117	7.732155034571336216e+01	2.033070636287621014e+01
118	-1.684500023942082976e+02	4.917225216280660050e+01
119	-2.856768847659490973e+01	5.409071454574857540e+01
120	-1.312022200168952679e+02	-3.382564416412394337e+01
121	-5.528092297199449234e+01	2.556113416046713382e+01
122	-1.242473295666944040e+02	-4.103940472491984082e+01
123	-1.653422815685832745e+02	-6.643960432027797935e+01
124	7.654434448524028767e+00	1.079513901204538939e+01
125	-1.039871152460512747e+02	2.107041521557573560e+01
126	1.698826815905344034e+01	4.357416133811853598e+01
127	-3.268353775717124421e+01	1.265374093858117988e+01
128	-3.526047599179550929e+01	7.895676984326904346e+01
129	-1.321419931737333968e+02	8.832194100382479007e+01
130	-1.821162145925508469e+02	-1.570458322780944771e+00
131	-2.320043097263508116e+02	-2.496787509150128415e+01
132	-9.764455298657271953e+01	8.450258932890598373e+01
133	-8.600863850712100600e+01	7.460981619939477127e+01
134	-5.360110960001232172e+01	6.692792156620291166e+01
135	-6.805224733596176634e+01	1.281619285403720596e+02
136	-1.427879817537649103e+02	9.084749195064419780e+01
137	-2.495371795679132276e+01	-3.763442077014710208e+01
138	-1.001990327108182584e+02	6.391805124331366272e+01
139	-1.137414308121970805e+02	1.143281295661802517e+02
140	-7.451745693423217176e+01	7.139222612428730486e+01
141	-4.887980788536352605e+01	5.209452799227553044e+01
142	6.161331163216728868e+01	3.856636601102228212e+01
143	-7.764901787385501564e+01	5.386202836803966676e+01
144	-8.134963995682916504e+01	1.159509638197727668e+02
145	-8.622271518867995610e+01	1.111837524163082804e+02
146	-9.247537401810610902e+01	1.126792408953037636e+02
147	-1.983493719082809434e+02	9.255028362400459230e+01
148	-2.664139812639645015e+02	-1.822993586590551374e+01
149	3.259355172951390500e+01	8.019619184382928267e+01
150	-7.577281157869191475e+01	1.055142967678887942e+02
151	-7.662282680453222383e+01	1.050213193338317978e+02
152	-2.128805090986786581e+02	-3.287550616342281984e+01
153	-1.739507250213409009e+02	-1.889598628129804325e+01
154	-8.099428240282756519e+01	1.128100877784716403e+02
155	3.049045867895258155e+01	6.676018277715449756e+01
156	-1.798248692303225766e+02	4.908737714935934804e+01
157	-9.187980638509102960e+01	1.295034366221395885e+02
158	-5.977849576426957157e+01	1.058473090676631614e+02
159	-1.838754622339459956e+02	1.447571909170153681e+01
160	-1.858189709535778320e+02	6.578655418319567616e+01
161	-7.242156544576862132e+01	9.930435382531059929e+01
162	1.834475991716976040e+01	1.023837304351551438e+02
163	-6.171527106616289160e+01	5.768191606170009322e+01
164	-1.527135514147601469e+01	7.638646806956197111e+01
165	-7.275914643742260068e+01	-7.470051877504886306e+01
166	-4.049870532481015317e+01	1.086462716975493805e+02
167	-1.233535327483046160e+02	1.026789819699301347e+02
168	-2.244963266295014037e+01	5.440300857076130114e+01
169	1.338985384946733745e+02	1.733882885920809613e+01
170	-2.499963957805993431e+01	5.538117324888273885e+01
171	-6.166663894955250669e+01	6.725564533906469933e+01
172	-1.789612284787208907e+01	9.447658845011704898e+01
173	-2.202026090513389249e+02	-3.819113201046071282e+01
174	-1.753935958313644790e+02	1.525208420687399666e+02
175	-1.045661124046322215e+02	9.473036212412019097e+01
176	-1.332518774012571896e+02	1.106252037379840942e+02
177	-4.057431699810682346e+01	6.126209858997754765e+01
178	-2.534461110295563913e+01	1.296820555352609574e+02
179	-3.413013864203451675e+01	3.245414151491694810e+01
180	-1.263732397393780502e+02	-5.727947509857860098e+01
181	-9.733779067825673792e+01	1.194483549163204401e+02
182	-1.520085528284928387e+02	6.663481904328308758e+01
183	4.159116076159605058e+01	7.305736190646683781e+01
184	-3.103911809902204766e+01	4.584890851849088733e+01
185	-3.762322467070109422e+00	7.158995058659974120e+01
186	-4.082528347738863062e+01	7.174328660612530939e+01
187	-7.636840311111824064e+01	7.337366526676134981e+01
188	-2.061682489116903128e+02	1.129342057530814998e+02
189	3.543235242956982489e+01	1.400751107840118266e+02
190	-1.476751022478257092e+01	3.654351419066242812e+01
191	-9.144141554988981113e+01	4.100473807124500070e+01
192	-2.803842947785475204e+01	6.814440633595998520e+01
193	-5.437484203800544691e+01	-3.932538736973278048e+01
194	1.006353355818865580e+01	-3.888168965130225985e+01
195	-2.199225994674830886e+01	-8.510002920520801695e+01
196	-8.571665277295160479e+01	1.829615255836639065e+01
197	-1.858713557904336788e+00	3.291975277778350062e+01
198	-4.878271769185852236e+01	-2.788572654194552669e+01
199	4.264202871117203131e+01	-3.970198744743090913e+01
200	-2.731240584385937709e+01	6.248053426496475282e+01
201	-6.145251530747601265e+01	1.368209280547634137e+02
202	-1.913129750000445881e+02	1.343579858740253314e+02
203	3.122677597512325676e+01	7.311173681929352597e+01
204	1.104349041451003188e+01	1.848342692517788066e+02
205	2.651221888487945222e+01	1.449259606530714564e+02
206	7.548652697216573060e+00	1.411521986078692237e+02
207	-7.653197922071714743e+01	1.087803328615017904e+02
208	1.091931479556421323e+02	1.078481594635180159e+02
209	8.007509313884388291e+01	1.123042454134785260e+02
210	-3.915210070440464563e+01	1.184843796714357751e+02
211	2.048054781365608079e+01	1.346126110615574873e+02
212	2.151503639876259228e+02	1.540326542198770312e+02
213	9.240303560810541939e+00	1.111724017554748087e+02
214	-7.076346668223402503e+01	1.102234536346311273e+02
215	5.568256109345652050e+01	-1.296887349039598369e+01
216	-1.165329313486072849e+01	6.184175446355826011e+01
217	-7.422036699226276824e+01	7.106375571249148493e+01
218	2.051024986629902571e+02	-2.608872162254177240e+01
219	-2.102810694034180017e+02	5.707369331737314866e+01
220	1.766184072459500953e+01	-2.699289205516968337e+01
221	-1.356044984284287693e+02	-1.978603548968776948e+01
222	6.618170388913966917e+01	-2.630687148797172270e+01
223	1.192687519164992409e+02	-4.769581211264751097e+00
224	9.426659739797432991e+00	-2.964944625713340542e+01
225	1.029634719532446141e+01	-1.394285545470974874e+01
226	1.061224034221673094e+02	-6.291251539829809047e+01
227	3.484866467995249906e+01	-7.139383263454561757e+01
228	1.317512856500324290e+02	-3.520405207773959688e+01
229	2.755316119462460165e+02	-1.195317215796379458e+02
230	-1.687626118096119121e-01	-5.488228600099076004e+01
231	8.150288403049158603e+01	-2.106618026829075419e+01
232	3.180161612131465176e+02	-1.078494174953031859e+02
233	2.069211955731185810e+02	1.033079155172841865e+02
234	3.154638821208832837e+02	-1.330289524144225766e+02
235	2.338730314712487939e+02	-1.212597758052593520e+02
236	1.235319806794400392e+02	-1.047382666472975643e+02
237	-2.631958963763473847e+01	-1.003531439194097885e+02
238	4.487573209774112115e+02	-1.448132603450037266e+02
239	3.801428678218393884e+02	-1.086741145933434325e+02
240	1.458343033510744533e+02	-1.204634108607721288e+02
241	2.908191495357774556e+02	-1.213226562210765422e+02
242	2.566635146234476679e+02	-8.804834273098775554e+01
243	8.126714111135491692e+01	-1.188990019262380429e+02
244	3.531398311987792340e+02	-1.290113237783648970e+02
245	4.521401400091419305e+02	-5.154869911344896849e+01
246	1.938979092735812628e+02	4.241574962187492304e+01
247	3.474389556614566459e+02	1.675153048882586688e+02
248	8.255008711124258980e+01	-2.789491471303981740e+01
249	1.246084233503492555e+02	2.139677613502638565e+02
250	2.274762150118774571e+02	-1.595766582767066666e+01
251	1.806617102991167485e+02	-8.572038509250310412e+00
252	-3.833475946244144694e+01	-4.696409834665669791e+01
253	4.857813248131645310e+02	-2.175876913210989638e+00
254	3.169499775074014565e+02	-4.217670637528716782e+01
255	2.392004123558824915e+02	1.014440290783611864e+00
256	-2.191581000846931602e+02	-1.258001280058528870e+01
257	-3.906184986854383112e+01	3.131640559152030434e+01
258	-1.818986141864800743e+02	-7.358099513175029927e+01
259	-2.405756141779981476e+02	-7.491480623130460970e+01
260	-1.345058440253095284e+02	9.097029941025940047e+01
261	-2.806045559297730279e+02	-8.936291042601501999e+01
262	8.860538293458532166e+01	3.311787902143022677e+01
263	-1.501237659049860156e+02	-4.308525025442450129e+01
264	-1.123628374578635913e+02	1.066853937817280809e+02
265	1.483177006872059565e+02	3.881008291487224682e+01
266	-2.000200945495607527e+02	-6.876900290179428055e+01
267	1.240397276271158091e+02	5.603655864701715217e+01
268	1.727854119055546676e+02	6.824768791444607530e+01
269	-6.855139753101656197e+01	-2.675179141797628191e+01
270	-2.811696947559565842e+02	-1.030693557078026572e+02
271	3.758372713780030239e+01	1.350719110113881527e+01
272	7.905402587203184339e+01	2.547668853274035783e+01
273	-1.755494254916035146e+01	-1.972665063947690811e+01
274	1.651072073789354420e+02	2.408873383440521110e+01
275	-1.880482055931592527e+02	-5.564953691762117671e+01
276	7.233175503826375063e+01	-1.448800191744135191e+01
277	6.054751248747360393e+01	1.118292660612408973e+01
278	1.870114269504507831e+02	8.477791122729819051e+00
279	-1.075817985982335045e+02	7.940090985860727812e+01
280	2.781702886055419413e+02	1.470314475384519710e+02
281	1.643940235761111239e+02	4.315756061228162110e+01
282	1.359839660074647156e+02	-1.038542379578940853e+02
283	2.366498558650490054e+02	5.133672397802297382e+01
284	2.366956686898886630e+02	5.613689321662054965e+01
285	4.519357531553437752e+02	-5.333644735137394832e+01
286	4.954558266790793368e+02	6.791524292934403206e+01
287	-1.897678898812256421e+02	-5.496068318858906565e+01
288	-2.317933097020052173e+02	-2.955421117997196490e+01
289	-1.309037051018617888e+02	-6.620644969595628027e+01
290	-2.002345797945310579e+01	-4.447807586371209254e+01
291	-1.586252962205337838e+02	-5.200467324292192473e+01
292	-1.325683213250644314e+02	-4.706876872740872386e+01
293	-1.079126781817256528e+02	-6.023849358719360225e+01
294	-6.174765472735955996e+01	-5.426532695422636721e+01
295	1.712774362020682020e+02	-1.386407237356152500e+01
296	1.532099441924106316e+02	1.809686534465252450e+01
297	-2.008847915716080124e+01	1.770166990739812718e+01
298	4.277616145664792384e+02	8.256134421223507047e+00
299	-1.304913041272754413e+02	-1.783411181425003988e+00
300	3.307586174777081851e+02	1.001573429466356124e+01
301	1.751112810411803480e+02	2.649686725149254940e+01
302	2.740136824725386759e+02	-2.303258060407014796e+01
303	6.337451088123111020e+01	-1.039149675485680433e+02
304	3.602571908885057042e+02	1.714304102608921099e+01
305	2.072924183763038570e+02	-3.044015002162400307e+01
306	3.268230477734978763e+02	-3.675592942412242881e+00
307	2.297889232690335177e+02	-2.512132691354694813e+01
308	5.786770479127955724e+00	-7.259282185633865403e+00
309	3.475469491852760484e+02	1.600992621285120165e+01
310	3.172867884150298323e+02	-6.378686155055405038e+00
311	-1.457995237628471408e+01	-3.506310338604406240e+01
312	4.460913337488411230e+02	-3.063763612630828703e+01
313	3.805067517579755076e+02	-4.658512739642593914e+01
314	4.954891384961309768e+02	-2.734963880915327650e+01
315	1.812966695271846618e+02	-1.227356471424172355e+02
316	4.177169235085851824e+02	-3.625308746675783311e+01
317	3.480656121873173561e+02	-3.429119091682769493e+01
318	3.587286006905302997e+02	-1.971926829195881936e+01
319	4.261766342814392488e+02	-2.381921761320100472e+01
320	7.471196859054844026e+02	-7.761932021156967210e+01
321	-1.826778079947396805e+01	-8.152854919689339397e+01
322	1.012752585363652713e+02	-1.396358331469808434e+01
323	-2.468449293219343588e+01	-1.145148236127064933e+02
324	-5.929313989077267877e+01	-1.161307398523347416e+02
325	-2.701868970805302306e-01	-1.049017393536916103e+02
326	8.465983110501453268e+01	-8.813044525190362322e+01
327	-7.787648165275885503e+01	-9.188253570174876472e+01
328	3.419419332846587736e+02	3.664444669006240929e+01
329	2.155107064767838096e+02	1.380826748059722604e+02
330	1.648513262609903762e+01	4.641727660692808399e+01
331	4.561031814954038168e+02	5.322131040897359355e+01
332	1.340674029884109189e+02	2.121692487656690105e+02
333	3.537835660382716583e+02	7.044674815634607512e+01
334	2.850956208899326612e+02	8.305730966224574274e+01
335	3.278960268763443651e+02	1.899464966461881943e+01
336	4.216986053251157607e+00	-7.439139275315629618e+01
337	2.662947614100405644e+02	5.304854800776966783e+01
338	3.444262002099535493e+02	3.909183159493448301e+01
339	3.982188918637722281e+02	3.603320909244352066e+01
340	3.354914965968697516e+02	6.210660315205171145e+01
341	2.626137068229614897e+02	6.324718305498133475e+01
342	2.712344705470960093e+02	2.583283249927551495e+01
343	3.158922976375162079e+02	5.008324330194233909e+01
344	-4.285537960556922599e+01	-8.945127090248826107e+01
345	-2.628523204861659792e+02	-6.555306802871304228e+01
346	-7.382150841059444524e+00	-3.240044427665534243e+01
347	-1.571450769971916088e+02	-7.728244092584245095e+01
348	-3.318846942518568710e+01	-8.683745173578573429e+01
349	-3.649678769602975592e+01	-8.812142176931915571e+01
350	-1.686427133490021788e+02	-1.222729957148131348e+02
351	7.255962005873363374e+00	-9.023799831949973793e+01
352	-2.774490048633468859e+02	-9.306332201402518933e+01
353	-2.193267830040670319e+01	-9.064524770261381548e+01
354	-1.294200356271624059e+02	-8.162002414014600049e+01
355	-1.507393759903146133e+02	3.692952538258795769e+00
356	-1.653334701255890877e+02	-1.181273301775824223e+02
357	-2.322732786330990962e+02	-1.104119583646081395e+02
358	-2.434319385566483618e+02	-1.120170428509917571e+02
359	-2.207873291170240861e+02	-1.112800709684654521e+02
360	-3.200904838880346688e+02	-1.109739055559129213e+02
361	-2.369604479746321601e+02	-1.115854947456146249e+02
362	-2.478874317943462984e+02	-1.084823512949334514e+02
363	-2.234264166747548188e+02	-1.148475729676341928e+02
364	-2.436633501501373473e+02	-1.097944122214004068e+02
365	-2.329028964525748790e+02	-1.153533660539022065e+02
366	-1.812727024630385415e+02	-1.168854884820562177e+02
367	-2.047216265670313078e+02	-8.314732367686971770e+01
368	-2.405756141779981476e+02	-7.491480623130460970e+01
369	4.375121507198111459e+01	-7.066435121355085869e+01
370	-1.550448284054131136e+02	-8.623143823536523200e+01
371	-2.502775831811872820e+02	-7.444068639794318187e+01
372	-2.272909426233958357e+02	-8.665364317924222348e+01
373	-1.818986141864800743e+02	-7.358099513175029927e+01
374	-2.221561256382606757e+02	-9.494027031483879853e+01
375	-2.162655082902925869e+02	-8.170155507564781772e+01
376	-1.300894459218917518e+02	-7.552894184299741198e+01
377	-2.107402881140214390e+02	-9.032960843033728793e+01
378	-2.028750130201903232e+02	-7.031447050960193224e+01
379	-2.806045559297730279e+02	-8.936291042601501999e+01
380	-2.066031915539664396e+02	-8.512481554666021566e+01
381	5.674011943707312611e+01	7.785898297211593899e+01
382	1.563655264224045709e+02	-7.576405936714495226e+01
383	1.470844752266363571e+02	-2.245165682193658530e+00
384	2.208716464451584045e+02	2.610944263602393178e+00
385	1.285986193669439501e+02	-5.521715198771071975e+00
386	1.627432074009701024e+00	-4.537954320084750037e+01
387	-8.254165546854808611e+01	-2.430901687937721789e+01
388	-1.226660204389436970e+01	4.476560333687950077e+01
389	2.091816533772203002e+02	-5.401419240998108506e+01
390	-6.475217374091874944e+01	-1.931337270136537043e+01
391	1.447103923453070422e+02	-6.676321459922738200e+01
392	1.778805359418391276e+02	-4.024833826167342465e+01
393	9.081064295760501182e+01	-2.605904823079194088e+01
394	-1.530469822431951457e+02	-1.201461547584837319e+02
395	7.664174676768349848e+00	-2.470781970883972534e+01
396	1.909957996142493926e+02	-5.902077190721209377e+01
397	8.472879236652156010e+01	-5.392591452198421820e+01
398	1.790187967753391831e+02	-3.369799086715942593e+01
399	-5.234344431089675709e+01	-6.616326306584423378e+01
400	-5.887926426204501240e+01	-7.606733455679678002e+01
401	3.358095473845791901e+01	-2.717705405934313490e+01
402	4.746367830937271437e-01	-2.846112382880698277e+01
403	2.500662331278245176e+02	1.610510051382984997e+01
404	1.973617153585916526e+02	-7.609692431511373911e+01
405	2.740938731482909816e+02	-2.712515157907532881e+01
406	3.751702536658102645e+02	1.845388381845525885e+02
407	1.256028266223586343e+02	-1.466197171692410206e-01
408	2.661760739493684014e+02	-4.063902696265598991e+01
409	1.030697995967043425e+02	-3.716783761091325999e+01
410	2.382341931162054749e+01	-9.076312803284976383e+01
411	2.245401661808791118e+02	2.910780454669846407e+01
412	1.748225111124596651e+02	-7.935119862444371286e+00
413	1.889177118658178500e+01	-1.855604431151410338e+01
414	2.525110753413358395e+02	-2.355548413665188434e+01
415	-5.771362044843190375e+01	6.043180349494682524e+00
416	1.796619429995263602e+02	-7.749010642592159570e+01
417	2.211409932934204789e+02	-5.655891425717952359e+01
418	-2.598269560521126778e+02	-1.001814724925876021e+02
419	-4.425786917789085351e+01	-1.010968925654193526e+02
420	3.660097543016999744e+00	-8.486536974199945860e+01
421	-1.258935979154259002e+02	-9.539185477220762266e+01
422	-5.698976123569789820e+01	-1.027278613391738702e+02
423	-1.528380743687914389e+02	-1.005263501600594935e+02
424	-2.353753017287112073e+02	-1.020525381300225121e+02
425	-1.810851746348354538e+02	-1.064377993656627410e+02
426	-4.422465841643646911e+01	-9.621498300605877319e+01
427	-2.119136278134152178e+02	-1.038255857180666766e+02
428	-2.135004021711171163e+02	-1.067484939496485055e+02
429	-2.044092062171680766e+02	-1.008729940705053991e+02
430	-4.148502159266946165e+01	-9.989613554252790095e+01
431	-6.615020720128339349e+01	-5.825026100452309663e+01
432	-1.991006456811885528e+02	-2.896201004221823894e+01
433	1.065520603914858384e+02	8.847258347760735830e+01
434	-9.575414904840451413e+01	-2.756356025678879007e+01
435	-6.051454304649132609e+01	-5.026508692398038392e+01
436	1.014064603790394585e+02	-5.683683441162303751e+01
437	6.418748421020342221e+01	-7.009836526271325852e+01
438	-2.795942980508787059e+02	-1.068597309776031210e+02
439	3.456077069730370255e+01	-4.460299619882689370e+01
440	3.713804040810554596e+01	-6.140542398304679494e+01
441	-1.982327104336886592e+01	-5.118962443620161196e+01
442	2.514614190735168453e+00	-5.829266125112322783e+01
443	-6.311194547454683601e+01	-8.437197525544370080e+01
444	3.720162532180113857e+01	-4.664447616668133634e+01
445	2.356262356045619413e+02	-1.104047705346754071e+02
446	7.020329149452754791e+01	1.909715633041270522e+01
447	1.760677893636748763e+02	-1.310300572333807452e+02
448	1.379355191566503152e+02	-2.558831829283647608e+01
449	3.459472765019861527e+02	1.136843772691544103e+02
450	3.018478513259571514e+02	-5.436028624001380649e+01
451	4.032230885151823827e+02	-2.434174970760351897e+01
452	2.470225062155938929e+02	-6.000418965749639710e+01
453	5.809797316376718612e+01	-1.523385745247096565e+02
454	3.617035163180212862e+02	-5.061939633376669745e-01
455	3.746612367028562289e+02	-6.496197339141886573e+01
456	2.422248179941555861e+02	-7.771011165262959253e+01
457	2.400643245176368339e+02	-5.641548260910661838e+01
458	1.147611280682580137e+01	-5.797853849961492756e+01
459	1.698978723294409576e+02	-9.342009861276783056e+01
460	2.119862282948093082e+02	-7.806995681660194464e+01
461	-2.849056115878024542e+01	-3.024638866213893706e+01
462	6.202552085618334132e+01	1.971817348664911762e+01
463	1.116284542191945093e+02	-8.136230050772424249e+01
464	7.837828661233645278e+01	-1.548534014314750529e+01
465	1.486480330113460298e+02	1.308496275197050807e+02
466	5.671821782269674372e+01	-1.747540937389913296e+01
467	1.638788708927560549e+02	-2.341606535459358085e+01
468	3.323028176849429371e+01	-3.482610410304324944e+01
469	-2.688685798504421953e+01	-1.386858404948247028e+02
470	8.383095953027789449e+01	2.734647005178675272e+01
471	-1.161008719618711638e+01	-1.999598438266491751e+00
472	-9.939677808995504904e+00	-1.473499958561051493e+01
473	1.015784603116055393e+02	-2.515779395370845961e+01
474	-4.449244284539955174e+01	-2.771305113361967543e+01
475	6.276353394420168286e+01	-2.655375911258720478e+01
476	-3.721861622216801635e+01	-2.454267477084088966e+01
477	-8.436708706344808739e-01	-1.214659386496982352e+00
478	-6.423130814453830340e+01	2.644659380533529713e+01
479	1.798854271563098450e+02	-6.685226029295218098e+01
480	-1.211457082189884318e+02	1.701306636549351836e+01
481	-1.358658427220802345e+01	1.517348685514600675e+02
482	1.152020918563283800e+02	-4.671435444703171669e+01
483	-1.012648206387837888e+02	2.691800703179366749e+01
484	-1.967031991447988659e+01	-2.297961551266192970e+01
485	7.109684594435303495e+01	-1.501663146459330278e+02
486	-1.752601614480149976e+02	8.602526406779608692e+01
487	3.628922879361019227e+01	-2.256588856665058174e+01
488	4.828432629057525105e+01	-4.591777221544151644e+01
489	2.005606298666941427e+02	-3.659168197671629486e+01
490	-9.399496206999936021e+01	-1.370931356032049742e+01
491	-1.057532818780685915e+02	-3.623040516801074062e+01
492	-1.455222043345773919e+01	-3.073091896590303307e+01
493	1.486647858684420669e+02	-1.252142827769836089e+02
494	-2.425417899184151693e+01	-7.547021822205664421e+01
495	-1.910475943325319648e+01	-1.453683721093250369e+02
496	1.731437889854014429e+02	-1.097208194628838811e+02
497	-1.056811743067691083e+02	-7.380372388893802338e+01
498	7.071021704584329370e+01	-1.793069165894817374e+01
499	1.215962046994644510e+02	-6.985802601796237354e+01
500	4.996572081733331316e+01	-1.156001416725163153e+02
501	-1.873361467888365723e+02	-1.087552452300978416e+02
502	1.168142468651573012e+02	-1.912369515911468199e+01
503	1.472867827622077641e+02	-1.178974193646767219e+02
504	8.834924138182270781e+01	-3.647159475008704277e+01
505	-1.308786518033665836e+01	-7.781043895463854199e+01
506	-4.698795795515103180e+01	-6.979799814051845885e+01
507	4.819899261001721413e+01	-2.438155297577125680e+01
508	1.220501368495957024e+02	-8.299075448437609026e+00
509	6.485583168132617971e+01	8.481734290544554966e+00
510	2.344296289614550233e+01	3.425732029935543466e+01
511	9.298803024083639457e+01	5.355436900988435944e+00
512	2.043640123608991743e+01	7.484512405999375062e+01
513	5.452919597075597125e+01	-9.978074427712332550e+00
514	7.357437489754860849e+01	4.390850516071836296e+01
515	7.800485017265535248e+01	-2.762688861051676525e+01
516	-7.138827299063926546e+01	-1.261387068319864397e+02
517	1.625693738058595272e+02	1.287406162312954194e+01
518	1.296158593107588217e+02	-1.200275177361401013e+01
519	6.254531981452257838e+01	-1.865067656704966481e+01
520	1.419237479249888452e+02	-3.174067508185481667e+00
521	-1.364025923324428291e+01	-6.359753572664407528e+01
522	6.788176243326954307e+01	-3.101751371544947489e+01
523	1.079478370544273673e+02	4.199989653411365431e+00

[truncated: 3 more sheets: Table K, Table L, References]
