# Supplementary material for: Diversity of synaptic protein complexes as a function of the abundance of their constituent proteins: A modeling approach
Source: PLoS Comput Biol. 2022 Jan 18;18(1):e1009758. doi: 10.1371/journal.pcbi.1009758 (PMC8797218; doi:10.1371/journal.pcbi.1009758)
Supplement: S1 Dataset — The averaged and sorted outputs of each region of the corresponding simulation. H4: Homer tetramerization, SM: Shank3 polymerization and t time. (ZIP) [file pcbi.1009758.s003.zip]

Archive with 2,628 entries (2,623 files):
- H4SMt1/
- H4SMt1/abd_data_H376.VIII.53_MD.json
- H4SMt1/abd_data_H376.IV.53_V1C.json
- H4SMt1/abd_data_H376.VIII.51_A1C.json
- H4SMt1/abd_data_H376.IIB.52_DTH.json
- H4SMt1/abd_data_H376.XI.54_S1C.json
- H4SMt1/abd_data_H376.XI.52_MD.json
- H4SMt1/abd_data_H376.VI.52_V1C.json
- H4SMt1/abd_data_H376.IX.51_S1C.json
- H4SMt1/abd_data_H376.IIIB.52_MD.json
- H4SMt1/abd_data_H376.VIII.51_V1C.json
- H4SMt1/abd_data_H376.XI.53_MD.json
- H4SMt1/abd_data_H376.IIB.52_M1C.json
- H4SMt1/abd_data_H376.IIIB.52_HIP.json
- H4SMt1/abd_data_H376.XI.52_HIP.json
- H4SMt1/abd_data_H376.XI.60_CBC.json
- H4SMt1/abd_data_H376.V.50_CBC.json
- H4SMt1/abd_data_H376.IIA.50_CGE.json
- H4SMt1/abd_data_H376.IIB.51_DTH.json
- H4SMt1/abd_data_H376.IIA.50_Ocx.json
- H4SMt1/abd_data_H376.VIII.52_M1C.json
- H4SMt1/abd_data_H376.XI.52_MFC.json
- H4SMt1/abd_data_H376.VI.52_AMY.json
- H4SMt1/abd_data_H376.VIII.51_ITC.json
- H4SMt1/abd_data_H376.IV.50_IPC.json
- H4SMt1/abd_data_H376.XI.50_CBC.json
- H4SMt1/abd_data_H376.IIIA.52_OFC.json
- H4SMt1/abd_data_H376.VIII.54_AMY.json
- H4SMt1/abd_data_H376.X.51_S1C.json
- H4SMt1/abd_data_H376.X.53_STC.json
- H4SMt1/abd_data_H376.IV.53_VFC.json
- H4SMt1/abd_data_H376.IIIB.52_VFC.json
- H4SMt1/abd_data_H376.V.50_VFC.json
- H4SMt1/abd_data_H376.IV.54_AMY.json
- H4SMt1/abd_data_H376.XI.56_HIP.json
- H4SMt1/abd_data_H376.IIIA.52_MFC.json
- H4SMt1/abd_data_H376.IX.52_CBC.json
- H4SMt1/abd_data_H376.IV.53_MD.json
- H4SMt1/abd_data_H376.XI.50_AMY.json
- H4SMt1/abd_data_H376.IIA.50_LGE.json
- H4SMt1/abd_data_H376.IIIB.51_S1C.json
- H4SMt1/abd_data_H376.V.53_OFC.json
- H4SMt1/abd_data_H376.VIII.54_S1C.json
- H4SMt1/abd_data_H376.X.52_IPC.json
- H4SMt1/abd_data_H376.IIIA.52_VFC.json
- H4SMt1/abd_data_H376.VIII.51_IPC.json
- H4SMt1/abd_data_H376.IIA.51_VFC.json
- H4SMt1/abd_data_H376.VII.51_STC.json
- H4SMt1/abd_data_H376.IIA.50_DTH.json
- H4SMt1/abd_data_H376.IIIB.53_STR.json
- H4SMt1/abd_data_H376.IIB.52_AMY.json
- H4SMt1/abd_data_H376.IX.51_AMY.json
- H4SMt1/abd_data_H376.IIB.51_DFC.json
- H4SMt1/abd_data_H376.VIII.52_VFC.json
- H4SMt1/abd_data_H376.IIIA.51_IPC.json
- H4SMt1/abd_data_H376.IV.53_HIP.json
- H4SMt1/abd_data_H376.IIA.51_OFC.json
- H4SMt1/abd_data_H376.IIIA.51_M1C.json
- H4SMt1/abd_data_H376.IIIA.51_HIP.json
- H4SMt1/abd_data_H376.XI.60_OFC.json
- H4SMt1/abd_data_H376.V.53_STC.json
- H4SMt1/abd_data_H376.VIII.54_VFC.json
- H4SMt1/abd_data_H376.VIII.51_MD.json
- H4SMt1/abd_data_H376.XI.50_STC.json
- H4SMt1/abd_data_H376.X.53_MFC.json
- H4SMt1/abd_data_H376.IIIB.51_VFC.json
- H4SMt1/abd_data_H376.XI.54_ITC.json
- H4SMt1/abd_data_H376.IIA.51_STC.json
- H4SMt1/abd_data_H376.IX.50_IPC.json
- H4SMt1/abd_data_H376.VII.51_CBC.json
- H4SMt1/abd_data_H376.IX.52_MFC.json
- H4SMt1/abd_data_H376.IIA.50_DFC.json
- H4SMt1/abd_data_H376.VIII.52_IPC.json
- H4SMt1/abd_data_H376.IV.54_CBC.json
- H4SMt1/abd_data_H376.X.52_MFC.json
- H4SMt1/abd_data_H376.IIIA.51_MD.json
- H4SMt1/abd_data_H376.XI.53_HIP.json
- H4SMt1/abd_data_H376.IV.50_S1C.json
- H4SMt1/abd_data_H376.VIII.51_CBC.json
- H4SMt1/abd_data_H376.VI.52_HIP.json
- H4SMt1/abd_data_H376.VII.51_OFC.json
- H4SMt1/abd_data_H376.IIB.52_ITC.json
- H4SMt1/abd_data_H376.V.53_ITC.json
- H4SMt1/abd_data_H376.XI.53_CBC.json
- H4SMt1/abd_data_H376.X.53_IPC.json
- H4SMt1/abd_data_H376.XI.50_ITC.json
- H4SMt1/abd_data_H376.X.51_MFC.json
- H4SMt1/abd_data_H376.VI.50_HIP.json
- H4SMt1/abd_data_H376.IIIB.51_DFC.json
- H4SMt1/abd_data_H376.XI.50_MFC.json
- H4SMt1/abd_data_H376.VII.51_MD.json
- H4SMt1/abd_data_H376.V.53_IPC.json
- H4SMt1/abd_data_H376.VIII.51_AMY.json
- H4SMt1/abd_data_H376.XI.50_M1C.json
- H4SMt1/abd_data_H376.IIA.50_TCx.json
- H4SMt1/abd_data_H376.IIIA.51_AMY.json
- H4SMt1/abd_data_H376.XI.52_VFC.json
- H4SMt1/abd_data_H376.V.53_HIP.json
- H4SMt1/abd_data_H376.VII.51_MFC.json
- H4SMt1/abd_data_H376.IX.50_M1C.json
- H4SMt1/abd_data_H376.V.52_DFC.json
- H4SMt1/abd_data_H376.IIIA.52_AMY.json
- H4SMt1/abd_data_H376.VIII.53_MFC.json
- H4SMt1/abd_data_H376.XI.54_VFC.json
- H4SMt1/abd_data_H376.VIII.53_ITC.json
- H4SMt1/abd_data_H376.X.51_VFC.json
- H4SMt1/abd_data_H376.IIIA.50_V1C.json
- H4SMt1/abd_data_H376.X.53_S1C.json
- H4SMt1/abd_data_H376.IX.51_M1C.json
- H4SMt1/abd_data_H376.IIIA.51_DFC.json
- H4SMt1/abd_data_H376.XI.54_STC.json
- H4SMt1/abd_data_H376.IX.50_STC.json
- H4SMt1/abd_data_H376.IIIA.50_OFC.json
- H4SMt1/abd_data_H376.XI.53_V1C.json
- H4SMt1/abd_data_H376.VI.51_AMY.json
- H4SMt1/abd_data_H376.IV.53_STR.json
- H4SMt1/abd_data_H376.IX.51_CBC.json
- H4SMt1/abd_data_H376.IX.50_AMY.json
- H4SMt1/abd_data_H376.IIIA.50_MFC.json
- H4SMt1/abd_data_H376.XI.60_STC.json
- H4SMt1/abd_data_H376.IV.50_A1C.json
- H4SMt1/abd_data_H376.IIB.51_VFC.json
- H4SMt1/abd_data_H376.IIB.51_HIP.json
- H4SMt1/abd_data_H376.IIIB.50_IPC.json
- H4SMt1/abd_data_H376.X.52_ITC.json
- H4SMt1/abd_data_H376.IIIB.53_IPC.json
- H4SMt1/abd_data_H376.IV.50_AMY.json
- H4SMt1/abd_data_H376.VI.52_OFC.json
- H4SMt1/abd_data_H376.X.53_VFC.json
- H4SMt1/abd_data_H376.VI.52_DFC.json
- H4SMt1/abd_data_H376.VIII.53_VFC.json
- H4SMt1/abd_data_H376.IV.54_HIP.json
- H4SMt1/abd_data_H376.IX.52_HIP.json
- H4SMt1/abd_data_H376.XI.53_STC.json
- H4SMt1/abd_data_H376.XI.56_A1C.json
- H4SMt1/abd_data_H376.IIB.52_A1C.json
- H4SMt1/abd_data_H376.IX.52_VFC.json
- H4SMt1/abd_data_H376.X.50_IPC.json
- H4SMt1/abd_data_H376.XI.56_VFC.json
- H4SMt1/abd_data_H376.IIB.51_STR.json
- H4SMt1/abd_data_H376.IIIB.53_MFC.json
- H4SMt1/abd_data_H376.VI.52_S1C.json
- H4SMt1/abd_data_H376.IIB.51_AMY.json
- H4SMt1/abd_data_H376.IV.53_DFC.json
- H4SMt1/abd_data_H376.IV.54_STC.json
- H4SMt1/abd_data_H376.IIA.51_M1C-S1C.json
- H4SMt1/abd_data_H376.IIIA.52_V1C.json
- H4SMt1/abd_data_H376.IX.52_A1C.json
- H4SMt1/abd_data_H376.IX.52_V1C.json
- H4SMt1/abd_data_H376.VIII.52_ITC.json
- H4SMt1/abd_data_H376.IIA.51_LGE.json
- H4SMt1/abd_data_H376.IIB.50_MFC.json
- H4SMt1/abd_data_H376.IV.50_OFC.json
- H4SMt1/abd_data_H376.IX.50_MFC.json
- H4SMt1/abd_data_H376.IIB.50_AMY.json
- H4SMt1/abd_data_H376.XI.54_DFC.json
- H4SMt1/abd_data_H376.IIB.51_M1C.json
- H4SMt1/abd_data_H376.IX.50_VFC.json
- H4SMt1/abd_data_H376.IV.54_ITC.json
- H4SMt1/abd_data_H376.X.52_STC.json
- H4SMt1/abd_data_H376.XI.53_AMY.json
- H4SMt1/abd_data_H376.IX.51_HIP.json
- H4SMt1/abd_data_H376.VI.52_A1C.json
- H4SMt1/abd_data_H376.VIII.52_STR.json
- H4SMt1/abd_data_H376.IIIB.51_A1C.json
- H4SMt1/abd_data_H376.IIIB.52_AMY.json
- H4SMt1/abd_data_H376.IIB.50_DFC.json
- H4SMt1/abd_data_H376.X.53_V1C.json
- H4SMt1/abd_data_H376.IV.54_STR.json
- H4SMt1/abd_data_H376.XI.52_STC.json
- H4SMt1/abd_data_H376.XI.60_V1C.json
- H4SMt1/abd_data_H376.XI.53_OFC.json
- H4SMt1/abd_data_H376.V.53_STR.json
- H4SMt1/abd_data_H376.X.50_CBC.json
- H4SMt1/abd_data_H376.IIIB.51_ITC.json
- H4SMt1/abd_data_H376.IIIB.51_V1C.json
- H4SMt1/abd_data_H376.IIIB.53_DFC.json
- H4SMt1/abd_data_H376.IIIB.52_V1C.json
- H4SMt1/abd_data_H376.X.51_CBC.json
- H4SMt1/abd_data_H376.VIII.53_HIP.json
- H4SMt1/abd_data_H376.IIB.51_IPC.json
- H4SMt1/abd_data_H376.VIII.51_HIP.json
- H4SMt1/abd_data_H376.IIIB.51_OFC.json
- H4SMt1/abd_data_H376.V.52_STC.json
- H4SMt1/abd_data_H376.VIII.51_STC.json
- H4SMt1/abd_data_H376.XI.50_HIP.json
- H4SMt1/abd_data_H376.VII.51_DFC.json
- H4SMt1/abd_data_H376.IV.50_DFC.json
- H4SMt1/abd_data_H376.XI.53_IPC.json
- H4SMt1/abd_data_H376.XI.50_A1C.json
- H4SMt1/abd_data_H376.IIIA.50_IPC.json
- H4SMt1/abd_data_H376.IIIA.52_IPC.json
- H4SMt1/abd_data_H376.VI.50_ITC.json
- H4SMt1/abd_data_H376.IIA.51_CGE.json
- H4SMt1/abd_data_H376.IIIA.51_STC.json
- H4SMt1/abd_data_H376.XI.56_STR.json
- H4SMt1/abd_data_H376.X.51_M1C.json
- H4SMt1/abd_data_H376.IV.54_VFC.json
- H4SMt1/abd_data_H376.IIIB.51_MD.json
- H4SMt1/abd_data_H376.IIIB.53_A1C.json
- H4SMt1/abd_data_H376.XI.53_A1C.json
- H4SMt1/abd_data_H376.XI.52_V1C.json
- H4SMt1/abd_data_H376.IIIB.52_IPC.json
- H4SMt1/abd_data_H376.IIB.51_A1C.json
- H4SMt1/abd_data_H376.VIII.53_DFC.json
- H4SMt1/abd_data_H376.IIIB.53_HIP.json
- H4SMt1/abd_data_H376.VI.52_CBC.json
- H4SMt1/abd_data_H376.IX.51_STR.json
- H4SMt1/abd_data_H376.XI.54_MFC.json
- H4SMt1/abd_data_H376.X.52_STR.json
- H4SMt1/abd_data_H376.IIIB.53_AMY.json
- H4SMt1/abd_data_H376.IIB.52_IPC.json
- H4SMt1/abd_data_H376.IIA.51_PCx.json
- H4SMt1/abd_data_H376.IIIA.50_DFC.json
- H4SMt1/abd_data_H376.IV.54_MFC.json
- H4SMt1/abd_data_H376.X.53_HIP.json
- H4SMt1/abd_data_H376.XI.60_S1C.json
- H4SMt1/abd_data_H376.X.51_STC.json
- H4SMt1/abd_data_H376.X.52_HIP.json
- H4SMt1/abd_data_H376.IV.54_M1C.json
- H4SMt1/abd_data_H376.IIA.51_HIP.json
- H4SMt1/abd_data_H376.VI.52_ITC.json
- H4SMt1/abd_data_H376.XI.53_S1C.json
- H4SMt1/abd_data_H376.IIA.50_OFC.json
- H4SMt1/abd_data_H376.XI.54_HIP.json
- H4SMt1/abd_data_H376.IIIA.52_STR.json
- H4SMt1/abd_data_H376.XI.53_MFC.json
- H4SMt1/abd_data_H376.IIIA.52_DFC.json
- H4SMt1/abd_data_H376.IIIA.51_V1C.json
- H4SMt1/abd_data_H376.VI.51_DFC.json
- H4SMt1/abd_data_H376.VI.52_VFC.json
- H4SMt1/abd_data_H376.XI.53_DFC.json
- H4SMt1/abd_data_H376.IIIB.53_M1C-S1C.json
- H4SMt1/abd_data_H376.IV.50_MFC.json
- H4SMt1/abd_data_H376.IIIA.52_CB.json
- H4SMt1/abd_data_H376.IX.50_DFC.json
- H4SMt1/abd_data_H376.X.51_A1C.json
- H4SMt1/abd_data_H376.VIII.52_V1C.json
- H4SMt1/abd_data_H376.IIIA.52_ITC.json
- H4SMt1/abd_data_H376.IIA.50_M1C-S1C.json
- H4SMt1/abd_data_H376.XI.52_OFC.json
- H4SMt1/abd_data_H376.IX.52_ITC.json
- H4SMt1/abd_data_H376.IIIA.51_MFC.json
- H4SMt1/abd_data_H376.IIB.52_HIP.json
- H4SMt1/abd_data_H376.XI.53_ITC.json
- H4SMt1/abd_data_H376.IIB.50_M1C.json
- H4SMt1/abd_data_H376.IV.50_STC.json
- H4SMt1/abd_data_H376.IX.51_ITC.json
- H4SMt1/abd_data_H376.XI.56_S1C.json
- H4SMt1/abd_data_H376.VI.52_STR.json
- H4SMt1/abd_data_H376.IX.50_ITC.json
- H4SMt1/abd_data_H376.VI.52_M1C.json
- H4SMt1/abd_data_H376.IIIA.52_S1C.json
- H4SMt1/abd_data_H376.IIB.50_IPC.json
- H4SMt1/abd_data_H376.IV.51_CBC.json
- H4SMt1/abd_data_H376.XI.52_CBC.json
- H4SMt1/abd_data_H376.XI.53_VFC.json
- H4SMt1/abd_data_H376.XI.54_IPC.json
- H4SMt1/abd_data_H376.VI.51_M1C.json
- H4SMt1/abd_data_H376.XI.60_A1C.json
- H4SMt1/abd_data_H376.IIB.52_V1C.json
- H4SMt1/abd_data_H376.XI.60_STR.json
- H4SMt1/abd_data_H376.XI.52_A1C.json
- H4SMt1/abd_data_H376.IIIB.51_AMY.json
- H4SMt1/abd_data_H376.IV.53_M1C-S1C.json
- H4SMt1/abd_data_H376.XI.60_AMY.json
- H4SMt1/abd_data_H376.VIII.50_DFC.json
- H4SMt1/abd_data_H376.X.50_AMY.json
- H4SMt1/abd_data_H376.IIB.52_STR.json
- H4SMt1/abd_data_H376.IV.53_STC.json
- H4SMt1/abd_data_H376.VI.51_STC.json
- H4SMt1/abd_data_H376.VI.50_STR.json
- H4SMt1/abd_data_H376.IIIB.53_MD.json
- H4SMt1/abd_data_H376.VIII.52_STC.json
- H4SMt1/abd_data_H376.XI.54_CBC.json
- H4SMt1/abd_data_H376.IIIA.50_AMY.json
- H4SMt1/abd_data_H376.VII.51_S1C.json
- H4SMt1/abd_data_H376.XI.54_M1C.json
- H4SMt1/abd_data_H376.IIIA.50_A1C.json
- H4SMt1/abd_data_H376.IIIA.50_STC.json
- H4SMt1/abd_data_H376.IIB.51_STC.json
- H4SMt1/abd_data_H376.X.53_ITC.json
- H4SMt1/abd_data_H376.IIB.51_CB.json
- H4SMt1/abd_data_H376.X.51_STR.json
- H4SMt1/abd_data_H376.XI.54_A1C.json
- H4SMt1/abd_data_H376.IX.50_OFC.json
- H4SMt1/abd_data_H376.IIA.51_Ocx.json
- H4SMt1/abd_data_H376.VIII.53_OFC.json
- H4SMt1/abd_data_H376.VIII.53_S1C.json
- H4SMt1/abd_data_H376.X.52_AMY.json
- H4SMt1/abd_data_H376.IIIB.51_M1C.json
- H4SMt1/abd_data_H376.XI.54_V1C.json
- H4SMt1/abd_data_H376.V.53_AMY.json
- H4SMt1/abd_data_H376.IIA.50_MGE.json
- H4SMt1/abd_data_H376.VIII.52_A1C.json
- H4SMt1/abd_data_H376.VIII.54_MFC.json
- H4SMt1/abd_data_H376.VIII.51_VFC.json
- H4SMt1/abd_data_H376.X.52_DFC.json
- H4SMt1/abd_data_H376.IIA.50_MFC.json
- H4SMt1/abd_data_H376.IV.54_V1C.json
[truncated: 2,328 more entries]
