# Supplementary material for: Diversity of synaptic protein complexes as a function of the abundance of their constituent proteins: A modeling approach
Source: PLoS Comput Biol. 2022 Jan 18;18(1):e1009758. doi: 10.1371/journal.pcbi.1009758 (PMC8797218; doi:10.1371/journal.pcbi.1009758)
Supplement: S1 Dataset — The averaged and sorted outputs of each region of the corresponding simulation. H4: Homer tetramerization, SM: Shank3 polymerization and t time. (ZIP) [file pcbi.1009758.s003.zip › H4SMt1/abd_data_H376.IIIA.50_IPC.json]

{
    "complexes": [
        {
            "ID": 0,
            "bindings": [
                {
                    "first_d": "virtualEVH1",
                    "first_p": 1,
                    "second_d": "EVH1",
                    "second_p": 0
                }
            ],
            "eredetibolvan": 3,
            "newID": 3,
            "num": [
                0.0,
                0.0,
                0.0,
                0.0,
                0.0,
                1.0,
                1.0
            ],
            "occurence": [
                {
                    "abundance": 0,
                    "compartment": "ALL"
                }
            ],
            "structure": [
                "HOMER1",
                "SHANK3"
            ]
        },
        {
            "ID": 1,
            "appendelt": 1,
            "bindings": [
                {
                    "first_d": "A",
                    "first_p": 0,
                    "second_d": "B",
                    "second_p": 1
                }
            ],
            "newID": 4,
            "num": [
                0.0,
                0.0,
                0.0,
                0.0,
                0.0,
                2.0,
                0.0
            ],
            "occurence": [
                {
                    "abundance": 0,
                    "compartment": "ALL"
                }
            ],
            "structure": [
                "SHANK3",
                "SHANK3"
            ]
        },
        {
            "ID": 2,
            "bindings": [
                {
                    "first_d": "virtualEVH1",
                    "first_p": 1,
                    "second_d": "EVH1",
                    "second_p": 0
                },
                {
                    "first_d": "A",
                    "first_p": 1,
                    "second_d": "B",
                    "second_p": 2
                }
            ],
            "eredetibolvan": 0,
            "newID": 0,
            "num": [
                0.0,
                0.0,
                0.0,
                0.0,
                0.0,
                2.0,
                1.0
            ],
            "occurence": [
                {
                    "abundance": 0,
                    "compartment": "ALL"
                }
            ],
            "structure": [
                "HOMER1",
                "SHANK3",
                "SHANK3"
            ]
        },
        {
            "ID": 3,
            "bindings": [
                {
                    "first_d": "virtualEVH1",
                    "first_p": 2,
                    "second_d": "EVH1",
                    "second_p": 0
                },
                {
                    "first_d": "virtualEVH1",
                    "first_p": 3,
                    "second_d": "EVH1",
                    "second_p": 1
                },
                {
                    "first_d": "A",
                    "first_p": 2,
                    "second_d": "B",
                    "second_p": 3
                }
            ],
            "eredetibolvan": 0,
            "newID": 0,
            "num": [
                0.0,
                0.0,
                0.0,
                0.0,
                0.0,
                2.0,
                2.0
            ],
            "occurence": [
                {
                    "abundance": 0,
                    "compartment": "ALL"
                }
            ],
            "structure": [
                "HOMER1",
                "HOMER1",
                "SHANK3",
                "SHANK3"
            ]
        },
        {
            "ID": 4,
            "appendelt": 1,
            "bindings": [
                {
                    "first_d": "PDZsh",
                    "first_p": 1,
                    "second_d": "CGKAP",
                    "second_p": 0
                }
            ],
            "newID": 5,
            "num": [
                0.0,
                0.0,
                0.0,
                0.0,
                1.0,
                1.0,
                0.0
            ],
            "occurence": [
                {
                    "abundance": 0,
                    "compartment": "ALL"
                }
            ],
            "structure": [
                "DLGAP1",
                "SHANK3"
            ]
        },
        {
            "ID": 5,
            "bindings": [
                {
                    "first_d": "PDZsh",
                    "first_p": 2,
                    "second_d": "CGKAP",
                    "second_p": 0
                },
                {
                    "first_d": "virtualEVH1",
                    "first_p": 2,
                    "second_d": "EVH1",
                    "second_p": 1
                }
            ],
            "eredetibolvan": 1,
            "newID": 1,
            "num": [
                0.0,
                0.0,
                0.0,
                0.0,
                1.0,
                1.0,
                1.0
            ],
            "occurence": [
                {
                    "abundance": 0,
                    "compartment": "ALL"
                }
            ],
            "structure": [
                "DLGAP1",
                "HOMER1",
                "SHANK3"
            ]
        },
        {
            "ID": 6,
            "appendelt": 1,
            "bindings": [
                {
                    "first_d": "PDZsh",
                    "first_p": 1,
                    "second_d": "CGKAP",
                    "second_p": 0
                },
                {
                    "first_d": "A",
                    "first_p": 1,
                    "second_d": "B",
                    "second_p": 2
                }
            ],
            "newID": 7,
            "num": [
                0.0,
                0.0,
                0.0,
                0.0,
                1.0,
                2.0,
                0.0
            ],
            "occurence": [
                {
                    "abundance": 0,
                    "compartment": "ALL"
                }
            ],
            "structure": [
                "DLGAP1",
                "SHANK3",
                "SHANK3"
            ]
        },
        {
            "ID": 7,
            "bindings": [
                {
                    "first_d": "PDZsh",
                    "first_p": 2,
                    "second_d": "CGKAP",
                    "second_p": 0
                },
                {
                    "first_d": "virtualEVH1",
                    "first_p": 3,
                    "second_d": "EVH1",
                    "second_p": 1
                },
                {
                    "first_d": "A",
                    "first_p": 2,
                    "second_d": "B",
                    "second_p": 3
                }
            ],
            "eredetibolvan": 4,
            "newID": 4,
            "num": [
                0.0,
                0.0,
                0.0,
                0.0,
                1.0,
                2.0,
                1.0
            ],
            "occurence": [
                {
                    "abundance": 0,
                    "compartment": "ALL"
                }
            ],
            "structure": [
                "DLGAP1",
                "HOMER1",
                "SHANK3",
                "SHANK3"
            ]
        },
        {
            "ID": 8,
            "bindings": [
                {
                    "first_d": "PDZsh",
                    "first_p": 2,
                    "second_d": "CGKAP",
                    "second_p": 0
                },
                {
                    "first_d": "PDZsh",
                    "first_p": 3,
                    "second_d": "CGKAP",
                    "second_p": 1
                },
                {
                    "first_d": "A",
                    "first_p": 3,
                    "second_d": "B",
                    "second_p": 2
                }
            ],
            "eredetibolvan": 3,
            "newID": 3,
            "num": [
                0.0,
                0.0,
                0.0,
                0.0,
                2.0,
                2.0,
                0.0
            ],
            "occurence": [
                {
                    "abundance": 0,
                    "compartment": "ALL"
                }
            ],
            "structure": [
                "DLGAP1",
                "DLGAP1",
                "SHANK3",
                "SHANK3"
            ]
        },
        {
            "ID": 9,
            "bindings": [
                {
                    "first_d": "GBRS",
                    "first_p": 1,
                    "second_d": "GK",
                    "second_p": 0
                }
            ],
            "eredetibolvan": 1,
            "newID": 1,
            "num": [
                0.0,
                0.0,
                1.0,
                0.0,
                1.0,
                0.0,
                0.0
            ],
            "occurence": [
                {
                    "abundance": 4,
                    "compartment": "ALL"
                }
            ],
            "structure": [
                "DLG4",
                "DLGAP1"
            ]
        },
        {
            "ID": 10,
            "appendelt": 1,
            "bindings": [
                {
                    "first_d": "GBRS",
                    "first_p": 1,
                    "second_d": "GK",
                    "second_p": 0
                },
                {
                    "first_d": "PDZsh",
                    "first_p": 2,
                    "second_d": "CGKAP",
                    "second_p": 1
                }
            ],
            "newID": 5,
            "num": [
                0.0,
                0.0,
                1.0,
                0.0,
                1.0,
                1.0,
                0.0
            ],
            "occurence": [
                {
                    "abundance": 0,
                    "compartment": "ALL"
                }
            ],
            "structure": [
                "DLG4",
                "DLGAP1",
                "SHANK3"
            ]
        },
        {
            "ID": 11,
            "appendelt": 1,
            "bindings": [
                {
                    "first_d": "GBRS",
                    "first_p": 1,
                    "second_d": "GK",
                    "second_p": 0
                },
                {
                    "first_d": "PDZsh",
                    "first_p": 3,
                    "second_d": "CGKAP",
                    "second_p": 1
                },
                {
                    "first_d": "virtualEVH1",
                    "first_p": 3,
                    "second_d": "EVH1",
                    "second_p": 2
                }
            ],
            "newID": 18,
            "num": [
                0.0,
                0.0,
                1.0,
                0.0,
                1.0,
                1.0,
                1.0
            ],
            "occurence": [
                {
                    "abundance": 0,
                    "compartment": "ALL"
                }
            ],
            "structure": [
                "DLG4",
                "DLGAP1",
                "HOMER1",
                "SHANK3"
            ]
        },
        {
            "ID": 12,
            "appendelt": 1,
            "bindings": [
                {
                    "first_d": "GBRS",
                    "first_p": 1,
                    "second_d": "GK",
                    "second_p": 0
                },
                {
                    "first_d": "PDZsh",
                    "first_p": 2,
                    "second_d": "CGKAP",
                    "second_p": 1
                },
                {
                    "first_d": "A",
                    "first_p": 3,
                    "second_d": "B",
                    "second_p": 2
                }
            ],
            "newID": 11,
            "num": [
                0.0,
                0.0,
                1.0,
                0.0,
                1.0,
                2.0,
                0.0
            ],
            "occurence": [
                {
                    "abundance": 0,
                    "compartment": "ALL"
                }
            ],
            "structure": [
                "DLG4",
                "DLGAP1",
                "SHANK3",
                "SHANK3"
            ]
        },
        {
            "ID": 13,
            "appendelt": 1,
            "bindings": [
                {
                    "first_d": "GBRS",
                    "first_p": 1,
                    "second_d": "GK",
                    "second_p": 0
                },
                {
                    "first_d": "PDZsh",
                    "first_p": 4,
                    "second_d": "CGKAP",
                    "second_p": 1
                },
                {
                    "first_d": "virtualEVH1",
                    "first_p": 3,
                    "second_d": "EVH1",
                    "second_p": 2
                },
                {
                    "first_d": "A",
                    "first_p": 3,
                    "second_d": "B",
                    "second_p": 4
                }
            ],
            "newID": 25,
            "num": [
                0.0,
                0.0,
                1.0,
                0.0,
                1.0,
                2.0,
                1.0
            ],
            "occurence": [
                {
                    "abundance": 0,
                    "compartment": "ALL"
                }
            ],
            "structure": [
                "DLG4",
                "DLGAP1",
                "HOMER1",
                "SHANK3",
                "SHANK3"
            ]
        },
        {
            "ID": 14,
            "appendelt": 1,
            "bindings": [
                {
                    "first_d": "GBRS",
                    "first_p": 1,
                    "second_d": "GK",
                    "second_p": 0
                },
                {
                    "first_d": "PDZsh",
                    "first_p": 3,
                    "second_d": "CGKAP",
                    "second_p": 1
                },
                {
                    "first_d": "PDZsh",
                    "first_p": 4,
                    "second_d": "CGKAP",
                    "second_p": 2
                },
                {
                    "first_d": "A",
                    "first_p": 4,
                    "second_d": "B",
                    "second_p": 3
                }
            ],
            "newID": 20,
            "num": [
                0.0,
                0.0,
                1.0,
                0.0,
                2.0,
                2.0,
                0.0
            ],
            "occurence": [
                {
                    "abundance": 0,
                    "compartment": "ALL"
                }
            ],
            "structure": [
                "DLG4",
                "DLGAP1",
                "DLGAP1",
                "SHANK3",
                "SHANK3"
            ]
        },
        {
            "ID": 15,
            "bindings": [
                {
                    "first_d": "PDZ3",
                    "first_p": 0,
                    "second_d": "CSYNGAP",
                    "second_p": 1
                }
            ],
            "eredetibolvan": 2,
            "newID": 2,
            "num": [
                0.0,
                0.0,
                1.0,
                1.0,
                0.0,
                0.0,
                0.0
            ],
            "occurence": [
                {
                    "abundance": 8,
                    "compartment": "ALL"
                }
            ],
            "structure": [
                "DLG4",
                "SYNGAP1"
            ]
        },
        {
            "ID": 16,
            "appendelt": 1,
            "bindings": [
                {
                    "first_d": "PDZ3",
                    "first_p": 0,
                    "second_d": "CSYNGAP",
                    "second_p": 2
                },
                {
                    "first_d": "GBRS",
                    "first_p": 1,
                    "second_d": "GK",
                    "second_p": 0
                }
            ],
            "newID": 6,
            "num": [
                0.0,
                0.0,
                1.0,
                1.0,
                1.0,
                0.0,
                0.0
            ],
            "occurence": [
                {
                    "abundance": 0,
                    "compartment": "ALL"
                }
            ],
            "structure": [
                "DLG4",
                "DLGAP1",
                "SYNGAP1"
            ]
        },
        {
            "ID": 17,
            "appendelt": 1,
            "bindings": [
                {
                    "first_d": "PDZ3",
                    "first_p": 0,
                    "second_d": "CSYNGAP",
                    "second_p": 3
                },
                {
                    "first_d": "GBRS",
                    "first_p": 1,
                    "second_d": "GK",
                    "second_p": 0
                },
                {
                    "first_d": "PDZsh",
                    "first_p": 2,
                    "second_d": "CGKAP",
                    "second_p": 1
                }
            ],
            "newID": 16,
            "num": [
                0.0,
                0.0,
                1.0,
                1.0,
                1.0,
                1.0,
                0.0
            ],
            "occurence": [
                {
                    "abundance": 0,
                    "compartment": "ALL"
                }
            ],
            "structure": [
                "DLG4",
                "DLGAP1",
                "SHANK3",
                "SYNGAP1"
            ]
        },
        {
            "ID": 18,
            "appendelt": 1,
            "bindings": [
                {
                    "first_d": "CSYNGAP",
                    "first_p": 4,
                    "second_d": "PDZ3",
                    "second_p": 0
                },
                {
                    "first_d": "GBRS",
                    "first_p": 1,
                    "second_d": "GK",
                    "second_p": 0
                },
                {
                    "first_d": "PDZsh",
                    "first_p": 2,
                    "second_d": "CGKAP",
                    "second_p": 1
                },
                {
                    "first_d": "A",
                    "first_p": 3,
                    "second_d": "B",
                    "second_p": 2
                }
            ],
            "newID": 18,
            "num": [
                0.0,
                0.0,
                1.0,
                1.0,
                1.0,
                2.0,
                0.0
            ],
            "occurence": [
                {
                    "abundance": 0,
                    "compartment": "ALL"
                }
            ],
            "structure": [
                "DLG4",
                "DLGAP1",
                "SHANK3",
                "SHANK3",
                "SYNGAP1"
            ]
        },
        {
            "ID": 19,
            "appendelt": 1,
            "bindings": [
                {
                    "first_d": "PDZ3",
                    "first_p": 0,
                    "second_d": "CSYNGAP",
                    "second_p": 5
                },
                {
                    "first_d": "GBRS",
                    "first_p": 1,
                    "second_d": "GK",
                    "second_p": 0
                },
                {
                    "first_d": "PDZsh",
                    "first_p": 3,
                    "second_d": "CGKAP",
                    "second_p": 1
                },
                {
                    "first_d": "PDZsh",
                    "first_p": 4,
                    "second_d": "CGKAP",
                    "second_p": 2
                },
                {
                    "first_d": "A",
                    "first_p": 3,
                    "second_d": "B",
                    "second_p": 4
                }
            ],
            "newID": 10,
            "num": [
                0.0,
                0.0,
                1.0,
                1.0,
                2.0,
                2.0,
                0.0
            ],
            "occurence": [
                {
                    "abundance": 0,
                    "compartment": "ALL"
                }
            ],
            "structure": [
                "DLG4",
                "DLGAP1",
                "DLGAP1",
                "SHANK3",
                "SHANK3",
                "SYNGAP1"
            ]
        },
        {
            "ID": 20,
            "appendelt": 1,
            "bindings": [
                {
                    "first_d": "GBRS",
                    "first_p": 2,
                    "second_d": "GK",
                    "second_p": 0
                },
                {
                    "first_d": "GBRS",
                    "first_p": 2,
                    "second_d": "GK",
                    "second_p": 1
                }
            ],
            "newID": 6,
            "num": [
                0.0,
                0.0,
                2.0,
                0.0,
                1.0,
                0.0,
                0.0
            ],
            "occurence": [
                {
                    "abundance": 1,
                    "compartment": "ALL"
                }
            ],
            "structure": [
                "DLG4",
                "DLG4",
                "DLGAP1"
            ]
        },
        {
            "ID": 21,
            "appendelt": 1,
            "bindings": [
                {
                    "first_d": "GBRS",
                    "first_p": 2,
                    "second_d": "GK",
                    "second_p": 0
                },
                {
                    "first_d": "GBRS",
                    "first_p": 2,
                    "second_d": "GK",
                    "second_p": 1
                },
                {
                    "first_d": "PDZsh",
                    "first_p": 3,
                    "second_d": "CGKAP",
                    "second_p": 2
                }
            ],
            "newID": 6,
            "num": [
                0.0,
                0.0,
                2.0,
                0.0,
                1.0,
                1.0,
                0.0
            ],
            "occurence": [
                {
                    "abundance": 0,
                    "compartment": "ALL"
                }
            ],
            "structure": [
                "DLG4",
                "DLG4",
                "DLGAP1",
                "SHANK3"
            ]
        },
        {
            "ID": 22,
            "appendelt": 1,
            "bindings": [
                {
                    "first_d": "GBRS",
                    "first_p": 2,
                    "second_d": "GK",
                    "second_p": 0
                },
                {
                    "first_d": "GBRS",
                    "first_p": 2,
                    "second_d": "GK",
                    "second_p": 1
                },
                {
                    "first_d": "PDZsh",
                    "first_p": 4,
                    "second_d": "CGKAP",
                    "second_p": 2
                },
                {
                    "first_d": "virtualEVH1",
                    "first_p": 4,
                    "second_d": "EVH1",
                    "second_p": 3
                }
            ],
            "newID": 22,
            "num": [
                0.0,
                0.0,
                2.0,
                0.0,
                1.0,
                1.0,
                1.0
            ],
            "occurence": [
                {
                    "abundance": 0,
                    "compartment": "ALL"
                }
            ],
            "structure": [
                "DLG4",
                "DLG4",
                "DLGAP1",
                "HOMER1",
                "SHANK3"
            ]
        },
        {
            "ID": 23,
            "appendelt": 1,
            "bindings": [
                {
                    "first_d": "GBRS",
                    "first_p": 2,
                    "second_d": "GK",
                    "second_p": 0
                },
                {
                    "first_d": "GBRS",
                    "first_p": 2,
                    "second_d": "GK",
                    "second_p": 1
                },
                {
                    "first_d": "PDZsh",
                    "first_p": 3,
                    "second_d": "CGKAP",
                    "second_p": 2
                },
                {
                    "first_d": "A",
                    "first_p": 4,
                    "second_d": "B",
                    "second_p": 3
                }
            ],
            "newID": 13,
            "num": [
                0.0,
                0.0,
                2.0,
                0.0,
                1.0,
                2.0,
                0.0
            ],
            "occurence": [
                {
                    "abundance": 0,
                    "compartment": "ALL"
                }
            ],
            "structure": [
                "DLG4",
                "DLG4",
                "DLGAP1",
                "SHANK3",
                "SHANK3"
            ]
        },
        {
            "ID": 24,
            "appendelt": 1,
            "bindings": [
                {
                    "first_d": "GBRS",
                    "first_p": 2,
                    "second_d": "GK",
                    "second_p": 0
                },
                {
                    "first_d": "GBRS",
                    "first_p": 2,
                    "second_d": "GK",
                    "second_p": 1
                },
                {
                    "first_d": "PDZsh",
                    "first_p": 4,
                    "second_d": "CGKAP",
                    "second_p": 2
                },
                {
                    "first_d": "virtualEVH1",
                    "first_p": 5,
                    "second_d": "EVH1",
                    "second_p": 3
                },
                {
                    "first_d": "A",
                    "first_p": 4,
                    "second_d": "B",
                    "second_p": 5
                }
            ],
            "newID": 19,
            "num": [
                0.0,
                0.0,
                2.0,
                0.0,
                1.0,
                2.0,
                1.0
            ],
            "occurence": [
                {
                    "abundance": 0,
                    "compartment": "ALL"
                }
            ],
            "structure": [
                "DLG4",
                "DLG4",
                "DLGAP1",
                "HOMER1",
                "SHANK3",
                "SHANK3"
            ]
        },
        {
            "ID": 25,
            "appendelt": 1,
            "bindings": [
                {
                    "first_d": "GBRS",
                    "first_p": 2,
                    "second_d": "GK",
                    "second_p": 0
                },
                {
                    "first_d": "GBRS",
                    "first_p": 3,
                    "second_d": "GK",
                    "second_p": 1
                },
                {
                    "first_d": "PDZsh",
                    "first_p": 4,
                    "second_d": "CGKAP",
                    "second_p": 2
                },
                {
                    "first_d": "PDZsh",
                    "first_p": 5,
                    "second_d": "CGKAP",
                    "second_p": 3
                },
                {
                    "first_d": "A",
                    "first_p": 4,
                    "second_d": "B",
                    "second_p": 5
                }
            ],
            "newID": 23,
            "num": [
                0.0,
                0.0,
                2.0,
                0.0,
                2.0,
                2.0,
                0.0
            ],
            "occurence": [
                {
                    "abundance": 0,
                    "compartment": "ALL"
                }
            ],
            "structure": [
                "DLG4",
                "DLG4",
                "DLGAP1",
                "DLGAP1",
                "SHANK3",
                "SHANK3"
            ]
        },
        {
            "ID": 26,
            "bindings": [
                {
                    "first_d": "PDZ3",
                    "first_p": 1,
                    "second_d": "CSYNGAP",
                    "second_p": 3
                },
                {
                    "first_d": "GBRS",
                    "first_p": 2,
                    "second_d": "GK",
                    "second_p": 0
                },
                {
                    "first_d": "GBRS",
                    "first_p": 2,
                    "second_d": "GK",
                    "second_p": 1
                }
            ],
            "eredetibolvan": 0,
            "newID": 0,
            "num": [
                0.0,
                0.0,
                2.0,
                1.0,
                1.0,
                0.0,
                0.0
            ],
            "occurence": [
                {
                    "abundance": 0,
                    "compartment": "ALL"
                }
            ],
            "structure": [
                "DLG4",
                "DLG4",
                "DLGAP1",
                "SYNGAP1"
            ]
        },
        {
            "ID": 27,
            "appendelt": 1,
            "bindings": [
                {
                    "first_d": "CSYNGAP",
                    "first_p": 4,
                    "second_d": "PDZ3",
                    "second_p": 1
                },
                {
                    "first_d": "GBRS",
                    "first_p": 2,
                    "second_d": "GK",
                    "second_p": 0
                },
                {
                    "first_d": "GBRS",
                    "first_p": 2,
                    "second_d": "GK",
                    "second_p": 1
                },
                {
                    "first_d": "PDZsh",
                    "first_p": 3,
                    "second_d": "CGKAP",
                    "second_p": 2
                }
            ],
            "newID": 12,
            "num": [
                0.0,
                0.0,
                2.0,
                1.0,
                1.0,
                1.0,
                0.0
            ],
            "occurence": [
                {
                    "abundance": 0,
                    "compartment": "ALL"
                }
            ],
            "structure": [
                "DLG4",
                "DLG4",
                "DLGAP1",
                "SHANK3",
                "SYNGAP1"
            ]
        },
        {
            "ID": 28,
            "appendelt": 1,
            "bindings": [
                {
                    "first_d": "PDZ3",
                    "first_p": 0,
                    "second_d": "CSYNGAP",
                    "second_p": 3
                },
                {
                    "first_d": "PDZ3",
                    "first_p": 1,
                    "second_d": "CSYNGAP",
                    "second_p": 4
                },
                {
                    "first_d": "GBRS",
                    "first_p": 2,
                    "second_d": "GK",
                    "second_p": 0
                },
                {
                    "first_d": "GBRS",
                    "first_p": 2,
                    "second_d": "GK",
                    "second_p": 1
                }
            ],
            "newID": 6,
            "num": [
                0.0,
                0.0,
                2.0,
                2.0,
                1.0,
                0.0,
                0.0
            ],
            "occurence": [
                {
                    "abundance": 0,
                    "compartment": "ALL"
                }
            ],
            "structure": [
                "DLG4",
                "DLG4",
                "DLGAP1",
                "SYNGAP1",
                "SYNGAP1"
            ]
        },
        {
            "ID": 29,
            "appendelt": 1,
            "bindings": [
                {
                    "first_d": "CSYNGAP",
                    "first_p": 5,
                    "second_d": "PDZ3",
                    "second_p": 1
                },
                {
                    "first_d": "CSYNGAP",
                    "first_p": 6,
                    "second_d": "PDZ3",
                    "second_p": 0
                },
                {
                    "first_d": "GBRS",
                    "first_p": 2,
                    "second_d": "GK",
                    "second_p": 0
                },
                {
                    "first_d": "GBRS",
                    "first_p": 2,
                    "second_d": "GK",
                    "second_p": 1
                },
                {
                    "first_d": "PDZsh",
                    "first_p": 4,
                    "second_d": "CGKAP",
                    "second_p": 2
                },
                {
                    "first_d": "A",
                    "first_p": 3,
                    "second_d": "B",
                    "second_p": 4
                }
            ],
            "newID": 24,
            "num": [
                0.0,
                0.0,
                2.0,
                2.0,
                1.0,
                2.0,
                0.0
            ],
            "occurence": [
                {
                    "abundance": 0,
                    "compartment": "ALL"
                }
            ],
            "structure": [
                "DLG4",
                "DLG4",
                "DLGAP1",
                "SHANK3",
                "SHANK3",
                "SYNGAP1",
                "SYNGAP1"
            ]
        },
        {
            "ID": 30,
            "bindings": [
                {
                    "first_d": "CAMPA",
                    "first_p": 1,
                    "second_d": "PDZtandem",
                    "second_p": 0
                }
            ],
            "eredetibolvan": 3,
            "newID": 3,
            "num": [
                0.0,
                1.0,
                1.0,
                0.0,
                0.0,
                0.0,
                0.0
            ],
            "occurence": [
                {
                    "abundance": 12,
                    "compartment": "ALL"
                }
            ],
            "structure": [
                "DLG4",
                "GRIA1"
            ]
        },
        {
            "ID": 31,
            "bindings": [
                {
                    "first_d": "CAMPA",
                    "first_p": 2,
                    "second_d": "PDZtandem",
                    "second_p": 0
                },
                {
                    "first_d": "GBRS",
                    "first_p": 1,
                    "second_d": "GK",
                    "second_p": 0
                }
            ],
            "eredetibolvan": 1,
            "newID": 1,
            "num": [
                0.0,
                1.0,
                1.0,
                0.0,
                1.0,
                0.0,
                0.0
            ],
            "occurence": [
                {
                    "abundance": 0,
                    "compartment": "ALL"
                }
            ],
            "structure": [
                "DLG4",
                "DLGAP1",
                "GRIA1"
            ]
        },
        {
            "ID": 32,
            "bindings": [
                {
                    "first_d": "CAMPA",
                    "first_p": 2,
                    "second_d": "PDZtandem",
                    "second_p": 0
                },
                {
                    "first_d": "GBRS",
                    "first_p": 1,
                    "second_d": "GK",
                    "second_p": 0
                },
                {
                    "first_d": "PDZsh",
                    "first_p": 3,
                    "second_d": "CGKAP",
                    "second_p": 1
                }
            ],
            "eredetibolvan": 0,
            "newID": 0,
            "num": [
                0.0,
                1.0,
                1.0,
                0.0,
                1.0,
                1.0,
                0.0
            ],
            "occurence": [
                {
                    "abundance": 0,
                    "compartment": "ALL"
                }
            ],
            "structure": [
                "DLG4",
                "DLGAP1",
                "GRIA1",
                "SHANK3"
            ]
        },
        {
            "ID": 33,
            "bindings": [
                {
                    "first_d": "CAMPA",
                    "first_p": 2,
                    "second_d": "PDZtandem",
                    "second_p": 0
                },
                {
                    "first_d": "GBRS",
                    "first_p": 1,
                    "second_d": "GK",
                    "second_p": 0
                },
                {
                    "first_d": "PDZsh",
                    "first_p": 3,
                    "second_d": "CGKAP",
                    "second_p": 1
                },
                {
                    "first_d": "A",
                    "first_p": 4,
                    "second_d": "B",
                    "second_p": 3
                }
            ],
            "eredetibolvan": 8,
            "newID": 8,
            "num": [
                0.0,
                1.0,
                1.0,
                0.0,
                1.0,
                2.0,
                0.0
            ],
            "occurence": [
                {
                    "abundance": 0,
                    "compartment": "ALL"
                }
            ],
            "structure": [
                "DLG4",
                "DLGAP1",
                "GRIA1",
                "SHANK3",
                "SHANK3"
            ]
        },
        {
            "ID": 34,
            "appendelt": 1,
            "bindings": [
                {
                    "first_d": "CAMPA",
                    "first_p": 2,
                    "second_d": "PDZtandem",
                    "second_p": 0
                },
                {
                    "first_d": "GBRS",
                    "first_p": 1,
                    "second_d": "GK",
                    "second_p": 0
                },
                {
                    "first_d": "PDZsh",
                    "first_p": 4,
                    "second_d": "CGKAP",
                    "second_p": 1
                },
                {
                    "first_d": "virtualEVH1",
                    "first_p": 4,
                    "second_d": "EVH1",
                    "second_p": 3
                },
                {
                    "first_d": "A",
                    "first_p": 5,
                    "second_d": "B",
                    "second_p": 4
                }
            ],
            "newID": 14,
            "num": [
                0.0,
                1.0,
                1.0,
                0.0,
                1.0,
                2.0,
                1.0
            ],
            "occurence": [
                {
                    "abundance": 0,
                    "compartment": "ALL"
                }
            ],
            "structure": [
                "DLG4",
                "DLGAP1",
                "GRIA1",
                "HOMER1",
                "SHANK3",
                "SHANK3"
            ]
        },
        {
            "ID": 35,
            "appendelt": 1,
            "bindings": [
                {
                    "first_d": "CAMPA",
                    "first_p": 1,
                    "second_d": "PDZtandem",
                    "second_p": 0
                },
                {
                    "first_d": "CSYNGAP",
                    "first_p": 2,
                    "second_d": "PDZ3",
                    "second_p": 0
                }
            ],
            "newID": 6,
            "num": [
                0.0,
                1.0,
                1.0,
                1.0,
                0.0,
                0.0,
                0.0
            ],
            "occurence": [
                {
                    "abundance": 0,
                    "compartment": "ALL"
                }
            ],
            "structure": [
                "DLG4",
                "GRIA1",
                "SYNGAP1"
            ]
        },
        {
            "ID": 36,
            "appendelt": 1,
            "bindings": [
                {
                    "first_d": "CAMPA",
                    "first_p": 2,
                    "second_d": "PDZtandem",
                    "second_p": 0
                },
                {
                    "first_d": "CSYNGAP",
                    "first_p": 3,
                    "second_d": "PDZ3",
                    "second_p": 0
                },
                {
                    "first_d": "GBRS",
                    "first_p": 1,
                    "second_d": "GK",
                    "second_p": 0
                }
            ],
            "newID": 11,
            "num": [
                0.0,
                1.0,
                1.0,
                1.0,
                1.0,
                0.0,
                0.0
            ],
            "occurence": [
                {
                    "abundance": 0,
                    "compartment": "ALL"
                }
            ],
            "structure": [
                "DLG4",
                "DLGAP1",
                "GRIA1",
                "SYNGAP1"
            ]
        },
        {
            "ID": 37,
            "appendelt": 1,
            "bindings": [
                {
                    "first_d": "CAMPA",
                    "first_p": 2,
                    "second_d": "PDZtandem",
                    "second_p": 0
                },
                {
                    "first_d": "CSYNGAP",
                    "first_p": 4,
                    "second_d": "PDZ3",
                    "second_p": 0
                },
                {
                    "first_d": "GBRS",
                    "first_p": 1,
                    "second_d": "GK",
                    "second_p": 0
                },
                {
                    "first_d": "PDZsh",
                    "first_p": 3,
                    "second_d": "CGKAP",
                    "second_p": 1
                }
            ],
            "newID": 15,
            "num": [
                0.0,
                1.0,
                1.0,
                1.0,
                1.0,
                1.0,
                0.0
            ],
            "occurence": [
                {
                    "abundance": 0,
                    "compartment": "ALL"
                }
            ],
            "structure": [
                "DLG4",
                "DLGAP1",
                "GRIA1",
                "SHANK3",
                "SYNGAP1"
            ]
        },
        {
            "ID": 38,
            "appendelt": 1,
            "bindings": [
                {
                    "first_d": "CAMPA",
                    "first_p": 3,
                    "second_d": "PDZtandem",
                    "second_p": 1
                },
                {
                    "first_d": "GBRS",
                    "first_p": 2,
                    "second_d": "GK",
                    "second_p": 0
                },
                {
                    "first_d": "GBRS",
                    "first_p": 2,
                    "second_d": "GK",
                    "second_p": 1
                }
            ],
            "newID": 6,
            "num": [
                0.0,
                1.0,
                2.0,
                0.0,
                1.0,
                0.0,
                0.0
            ],
            "occurence": [
                {
                    "abundance": 0,
                    "compartment": "ALL"
                }
            ],
            "structure": [
                "DLG4",
                "DLG4",
                "DLGAP1",
                "GRIA1"
            ]
        },
        {
            "ID": 39,
            "appendelt": 1,
            "bindings": [
                {
                    "first_d": "CAMPA",
                    "first_p": 3,
                    "second_d": "PDZtandem",
                    "second_p": 0
                },
                {
                    "first_d": "GBRS",
                    "first_p": 2,
                    "second_d": "GK",
                    "second_p": 0
                },
                {
                    "first_d": "GBRS",
                    "first_p": 2,
                    "second_d": "GK",
                    "second_p": 1
                },
                {
                    "first_d": "PDZsh",
                    "first_p": 4,
                    "second_d": "CGKAP",
                    "second_p": 2
                }
            ],
            "newID": 19,
            "num": [
                0.0,
                1.0,
                2.0,
                0.0,
                1.0,
                1.0,
                0.0
            ],
            "occurence": [
                {
                    "abundance": 0,
                    "compartment": "ALL"
                }
            ],
            "structure": [
                "DLG4",
                "DLG4",
                "DLGAP1",
                "GRIA1",
                "SHANK3"
            ]
        },
        {
            "ID": 40,
            "appendelt": 1,
            "bindings": [
                {
                    "first_d": "CAMPA",
                    "first_p": 3,
                    "second_d": "PDZtandem",
                    "second_p": 1
                },
                {
                    "first_d": "GBRS",
                    "first_p": 2,
                    "second_d": "GK",
                    "second_p": 0
                },
                {
                    "first_d": "GBRS",
                    "first_p": 2,
                    "second_d": "GK",
                    "second_p": 1
                },
                {
                    "first_d": "PDZsh",
                    "first_p": 4,
                    "second_d": "CGKAP",
                    "second_p": 2
                },
                {
                    "first_d": "A",
                    "first_p": 4,
                    "second_d": "B",
                    "second_p": 5
                }
            ],
            "newID": 19,
            "num": [
                0.0,
                1.0,
                2.0,
                0.0,
                1.0,
                2.0,
                0.0
            ],
            "occurence": [
                {
                    "abundance": 0,
                    "compartment": "ALL"
                }
            ],
            "structure": [
                "DLG4",
                "DLG4",
                "DLGAP1",
                "GRIA1",
                "SHANK3",
                "SHANK3"
            ]
        },
        {
            "ID": 41,
            "appendelt": 1,
            "bindings": [
                {
                    "first_d": "CAMPA",
                    "first_p": 4,
                    "second_d": "PDZtandem",
                    "second_p": 1
                },
                {
                    "first_d": "GBRS",
                    "first_p": 2,
                    "second_d": "GK",
                    "second_p": 0
                },
                {
                    "first_d": "GBRS",
                    "first_p": 3,
                    "second_d": "GK",
                    "second_p": 1
                },
                {
                    "first_d": "PDZsh",
                    "first_p": 5,
                    "second_d": "CGKAP",
                    "second_p": 2
                },
                {
                    "first_d": "PDZsh",
                    "first_p": 6,
                    "second_d": "CGKAP",
                    "second_p": 3
                },
                {
                    "first_d": "A",
                    "first_p": 5,
                    "second_d": "B",
                    "second_p": 6
                }
            ],
            "newID": 25,
            "num": [
                0.0,
                1.0,
                2.0,
                0.0,
                2.0,
                2.0,
                0.0
            ],
            "occurence": [
                {
                    "abundance": 0,
                    "compartment": "ALL"
                }
            ],
            "structure": [
                "DLG4",
                "DLG4",
                "DLGAP1",
                "DLGAP1",
                "GRIA1",
                "SHANK3",
                "SHANK3"
            ]
        },
        {
            "ID": 42,
            "bindings": [
                {
                    "first_d": "CAMPA",
                    "first_p": 3,
                    "second_d": "PDZtandem",
                    "second_p": 0
                },
                {
                    "first_d": "PDZ3",
                    "first_p": 0,
                    "second_d": "CSYNGAP",
                    "second_p": 4
                },
                {
                    "first_d": "GBRS",
                    "first_p": 2,
                    "second_d": "GK",
                    "second_p": 1
                },
                {
                    "first_d": "GBRS",
                    "first_p": 2,
                    "second_d": "GK",
                    "second_p": 0
                }
            ],
            "eredetibolvan": 5,
            "newID": 5,
            "num": [
                0.0,
                1.0,
                2.0,
                1.0,
                1.0,
                0.0,
                0.0
            ],
            "occurence": [
                {
                    "abundance": 0,
                    "compartment": "ALL"
                }
            ],
            "structure": [
                "DLG4",
                "DLG4",
                "DLGAP1",
                "GRIA1",
                "SYNGAP1"
            ]
        },
        {
            "ID": 43,
            "appendelt": 1,
            "bindings": [
                {
                    "first_d": "CAMPA",
                    "first_p": 3,
                    "second_d": "PDZtandem",
                    "second_p": 1
                },
                {
                    "first_d": "CSYNGAP",
                    "first_p": 5,
                    "second_d": "PDZ3",
                    "second_p": 1
                },
                {
                    "first_d": "GBRS",
                    "first_p": 2,
                    "second_d": "GK",
                    "second_p": 0
                },
                {
                    "first_d": "GBRS",
                    "first_p": 2,
                    "second_d": "GK",
                    "second_p": 1
                },
                {
                    "first_d": "PDZsh",
                    "first_p": 4,
                    "second_d": "CGKAP",
                    "second_p": 2
                }
            ],
            "newID": 22,
            "num": [
                0.0,
                1.0,
                2.0,
                1.0,
                1.0,
                1.0,
                0.0
            ],
            "occurence": [
                {
                    "abundance": 0,
                    "compartment": "ALL"
                }
            ],
            "structure": [
                "DLG4",
                "DLG4",
                "DLGAP1",
                "GRIA1",
                "SHANK3",
                "SYNGAP1"
            ]
        },
        {
            "ID": 44,
            "bindings": [
                {
                    "first_d": "CAMPA",
                    "first_p": 3,
                    "second_d": "PDZtandem",
                    "second_p": 1
                },
                {
                    "first_d": "PDZ3",
                    "first_p": 1,
                    "second_d": "CSYNGAP",
                    "second_p": 6
                },
                {
                    "first_d": "GBRS",
                    "first_p": 2,
                    "second_d": "GK",
                    "second_p": 0
                },
                {
                    "first_d": "GBRS",
                    "first_p": 2,
                    "second_d": "GK",
                    "second_p": 1
                },
                {
                    "first_d": "PDZsh",
                    "first_p": 4,
                    "second_d": "CGKAP",
                    "second_p": 2
                },
                {
                    "first_d": "A",
                    "first_p": 5,
                    "second_d": "B",
                    "second_p": 4
                }
            ],
            "eredetibolvan": 8,
            "newID": 8,
            "num": [
                0.0,
                1.0,
                2.0,
                1.0,
                1.0,
                2.0,
                0.0
            ],
            "occurence": [
                {
                    "abundance": 0,
                    "compartment": "ALL"
                }
            ],
            "structure": [
                "DLG4",
                "DLG4",
                "DLGAP1",
                "GRIA1",
                "SHANK3",
                "SHANK3",
                "SYNGAP1"
            ]
        },
        {
            "ID": 45,
            "bindings": [
                {
                    "first_d": "CAMPA",
                    "first_p": 3,
                    "second_d": "PDZtandem",
                    "second_p": 1
                },
                {
                    "first_d": "CAMPA",
                    "first_p": 4,
                    "second_d": "PDZtandem",
                    "second_p": 0
                },
                {
                    "first_d": "GBRS",
                    "first_p": 2,
                    "second_d": "GK",
                    "second_p": 0
                },
                {
                    "first_d": "GBRS",
                    "first_p": 2,
                    "second_d": "GK",
                    "second_p": 1
                }
            ],
            "eredetibolvan": 1,
            "newID": 1,
            "num": [
                0.0,
                2.0,
                2.0,
                0.0,
                1.0,
                0.0,
                0.0
            ],
            "occurence": [
                {
                    "abundance": 0,
                    "compartment": "ALL"
                }
            ],
            "structure": [
                "DLG4",
                "DLG4",
                "DLGAP1",
                "GRIA1",
                "GRIA1"
            ]
        },
        {
            "ID": 46,
            "appendelt": 1,
            "bindings": [
                {
                    "first_d": "CAMPA",
                    "first_p": 3,
                    "second_d": "PDZtandem",
                    "second_p": 0
                },
                {
                    "first_d": "CAMPA",
                    "first_p": 4,
                    "second_d": "PDZtandem",
                    "second_p": 1
                },
                {
                    "first_d": "GBRS",
                    "first_p": 2,
                    "second_d": "GK",
                    "second_p": 0
                },
                {
                    "first_d": "GBRS",
                    "first_p": 2,
                    "second_d": "GK",
                    "second_p": 1
                },
                {
                    "first_d": "PDZsh",
                    "first_p": 5,
                    "second_d": "CGKAP",
                    "second_p": 2
                }
            ],
            "newID": 13,
            "num": [
                0.0,
                2.0,
                2.0,
                0.0,
                1.0,
                1.0,
                0.0
            ],
            "occurence": [
                {
                    "abundance": 0,
                    "compartment": "ALL"
                }
            ],
            "structure": [
                "DLG4",
                "DLG4",
                "DLGAP1",
                "GRIA1",
                "GRIA1",
                "SHANK3"
            ]
        },
        {
            "ID": 47,
            "bindings": [
                {
                    "first_d": "PDZtandem",
                    "first_p": 0,
                    "second_d": "CNMDAR",
                    "second_p": 1
                }
            ],
            "eredetibolvan": 0,
            "newID": 0,
            "num": [
                1.0,
                0.0,
                1.0,
                0.0,
                0.0,
                0.0,
                0.0
            ],
            "occurence": [
                {
                    "abundance": 5,
                    "compartment": "ALL"
                }
            ],
            "structure": [
                "DLG4",
                "GRIN2B"
            ]
        },
        {
            "ID": 48,
            "appendelt": 1,
            "bindings": [
                {
                    "first_d": "PDZtandem",
                    "first_p": 0,
                    "second_d": "CNMDAR",
                    "second_p": 2
                },
                {
                    "first_d": "GBRS",
                    "first_p": 1,
                    "second_d": "GK",
                    "second_p": 0
                }
            ],
            "newID": 8,
            "num": [
                1.0,
                0.0,
                1.0,
                0.0,
                1.0,
                0.0,
                0.0
            ],
            "occurence": [
                {
                    "abundance": 0,
                    "compartment": "ALL"
                }
            ],
            "structure": [
                "DLG4",
                "DLGAP1",
                "GRIN2B"
            ]
        },
        {
            "ID": 49,
            "appendelt": 1,
            "bindings": [
                {
                    "first_d": "PDZtandem",
                    "first_p": 0,
                    "second_d": "CNMDAR",
                    "second_p": 2
                },
                {
                    "first_d": "GBRS",
                    "first_p": 1,
                    "second_d": "GK",
                    "second_p": 0
                },
                {
                    "first_d": "PDZsh",
                    "first_p": 3,
                    "second_d": "CGKAP",
                    "second_p": 1
                }
            ],
            "newID": 26,
            "num": [
                1.0,
                0.0,
                1.0,
                0.0,
                1.0,
                1.0,
                0.0
            ],
            "occurence": [
                {
                    "abundance": 0,
                    "compartment": "ALL"
                }
            ],
            "structure": [
                "DLG4",
                "DLGAP1",
                "GRIN2B",
                "SHANK3"
            ]
        },
        {
            "ID": 50,
            "appendelt": 1,
            "bindings": [
                {
                    "first_d": "CNMDAR",
                    "first_p": 2,
                    "second_d": "PDZtandem",
                    "second_p": 0
                },
                {
                    "first_d": "GBRS",
                    "first_p": 1,
                    "second_d": "GK",
                    "second_p": 0
                },
                {
                    "first_d": "PDZsh",
                    "first_p": 3,
                    "second_d": "CGKAP",
                    "second_p": 1
                },
                {
                    "first_d": "A",
                    "first_p": 4,
                    "second_d": "B",
                    "second_p": 3
                }
            ],
            "newID": 15,
            "num": [
                1.0,
                0.0,
                1.0,
                0.0,
                1.0,
                2.0,
                0.0
            ],
            "occurence": [
                {
                    "abundance": 0,
                    "compartment": "ALL"
                }
            ],
            "structure": [
                "DLG4",
                "DLGAP1",
                "GRIN2B",
                "SHANK3",
                "SHANK3"
            ]
        },
        {
            "ID": 51,
            "appendelt": 1,
            "bindings": [
                {
                    "first_d": "PDZtandem",
                    "first_p": 0,
                    "second_d": "CNMDAR",
                    "second_p": 1
                },
                {
                    "first_d": "CSYNGAP",
                    "first_p": 2,
                    "second_d": "PDZ3",
                    "second_p": 0
                }
            ],
            "newID": 6,
            "num": [
                1.0,
                0.0,
                1.0,
                1.0,
                0.0,
                0.0,
                0.0
            ],
            "occurence": [
                {
                    "abundance": 0,
                    "compartment": "ALL"
                }
            ],
            "structure": [
                "DLG4",
                "GRIN2B",
                "SYNGAP1"
            ]
        },
        {
            "ID": 52,
            "appendelt": 1,
            "bindings": [
                {
                    "first_d": "CNMDAR",
                    "first_p": 2,
                    "second_d": "PDZtandem",
                    "second_p": 0
                },
                {
                    "first_d": "PDZ3",
                    "first_p": 0,
                    "second_d": "CSYNGAP",
                    "second_p": 3
                },
                {
                    "first_d": "GBRS",
                    "first_p": 1,
                    "second_d": "GK",
                    "second_p": 0
                }
            ],
            "newID": 7,
            "num": [
                1.0,
                0.0,
                1.0,
                1.0,
                1.0,
                0.0,
                0.0
            ],
            "occurence": [
                {
                    "abundance": 0,
                    "compartment": "ALL"
                }
            ],
            "structure": [
                "DLG4",
                "DLGAP1",
                "GRIN2B",
                "SYNGAP1"
            ]
        },
        {
            "ID": 53,
            "appendelt": 1,
            "bindings": [
                {
                    "first_d": "CNMDAR",
                    "first_p": 2,
                    "second_d": "PDZtandem",
                    "second_p": 0
                },
                {
                    "first_d": "PDZ3",
                    "first_p": 0,
                    "second_d": "CSYNGAP",
                    "second_p": 4
                },
                {
                    "first_d": "GBRS",
                    "first_p": 1,
                    "second_d": "GK",
                    "second_p": 0
                },
                {
                    "first_d": "PDZsh",
                    "first_p": 3,
                    "second_d": "CGKAP",
                    "second_p": 1
                }
            ],
            "newID": 19,
            "num": [
                1.0,
                0.0,
                1.0,
                1.0,
                1.0,
                1.0,
                0.0
            ],
            "occurence": [
                {
                    "abundance": 0,
                    "compartment": "ALL"
                }
            ],
            "structure": [
                "DLG4",
                "DLGAP1",
                "GRIN2B",
                "SHANK3",
                "SYNGAP1"
            ]
        },
        {
            "ID": 54,
            "appendelt": 1,
            "bindings": [
                {
                    "first_d": "PDZtandem",
                    "first_p": 1,
                    "second_d": "CNMDAR",
                    "second_p": 3
                },
                {
                    "first_d": "GBRS",
                    "first_p": 2,
                    "second_d": "GK",
                    "second_p": 0
                },
                {
                    "first_d": "GBRS",
                    "first_p": 2,
                    "second_d": "GK",
                    "second_p": 1
                }
            ],
            "newID": 4,
            "num": [
                1.0,
                0.0,
                2.0,
                0.0,
                1.0,
                0.0,
                0.0
            ],
            "occurence": [
                {
                    "abundance": 0,
                    "compartment": "ALL"
                }
            ],
            "structure": [
                "DLG4",
                "DLG4",
                "DLGAP1",
                "GRIN2B"
            ]
        },
        {
            "ID": 55,
            "appendelt": 1,
            "bindings": [
                {
                    "first_d": "CNMDAR",
                    "first_p": 3,
                    "second_d": "PDZtandem",
                    "second_p": 0
                },
                {
                    "first_d": "PDZ3",
                    "first_p": 0,
                    "second_d": "CSYNGAP",
                    "second_p": 4
                },
                {
                    "first_d": "GBRS",
                    "first_p": 2,
                    "second_d": "GK",
                    "second_p": 1
                },
                {
                    "first_d": "GBRS",
                    "first_p": 2,
                    "second_d": "GK",
                    "second_p": 0
                }
            ],
            "newID": 9,
            "num": [
                1.0,
                0.0,
                2.0,
                1.0,
                1.0,
                0.0,
                0.0
            ],
            "occurence": [
                {
                    "abundance": 0,
                    "compartment": "ALL"
                }
            ],
            "structure": [
                "DLG4",
                "DLG4",
                "DLGAP1",
                "GRIN2B",
                "SYNGAP1"
            ]
        },
        {
            "ID": 56,
            "appendelt": 1,
            "bindings": [
                {
                    "first_d": "CNMDAR",
                    "first_p": 3,
                    "second_d": "PDZtandem",
                    "second_p": 0
                },
                {
                    "first_d": "PDZ3",
                    "first_p": 1,
                    "second_d": "CSYNGAP",
                    "second_p": 6
                },
                {
                    "first_d": "GBRS",
                    "first_p": 2,
                    "second_d": "GK",
                    "second_p": 0
                },
                {
                    "first_d": "GBRS",
                    "first_p": 2,
                    "second_d": "GK",
                    "second_p": 1
                },
                {
                    "first_d": "PDZsh",
                    "first_p": 4,
                    "second_d": "CGKAP",
                    "second_p": 2
                },
                {
                    "first_d": "A",
                    "first_p": 5,
                    "second_d": "B",
                    "second_p": 4
                }
            ],
            "newID": 19,
            "num": [
                1.0,
                0.0,
                2.0,
                1.0,
                1.0,
                2.0,
                0.0
            ],
            "occurence": [
                {
                    "abundance": 0,
                    "compartment": "ALL"
                }
            ],
            "structure": [
                "DLG4",
                "DLG4",
                "DLGAP1",
                "GRIN2B",
                "SHANK3",
                "SHANK3",
                "SYNGAP1"
            ]
        },
        {
            "ID": 57,
            "appendelt": 1,
            "bindings": [
                {
                    "first_d": "CNMDAR",
                    "first_p": 4,
                    "second_d": "PDZtandem",
                    "second_p": 1
                },
                {
                    "first_d": "CAMPA",
                    "first_p": 3,
                    "second_d": "PDZtandem",
                    "second_p": 0
                },
                {
                    "first_d": "GBRS",
                    "first_p": 2,
                    "second_d": "GK",
                    "second_p": 0
                },
                {
                    "first_d": "GBRS",
                    "first_p": 2,
                    "second_d": "GK",
                    "second_p": 1
                }
            ],
            "newID": 8,
            "num": [
                1.0,
                1.0,
                2.0,
                0.0,
                1.0,
                0.0,
                0.0
            ],
            "occurence": [
                {
                    "abundance": 0,
                    "compartment": "ALL"
                }
            ],
            "structure": [
                "DLG4",
                "DLG4",
                "DLGAP1",
                "GRIA1",
                "GRIN2B"
            ]
        },
        {
            "ID": 58,
            "appendelt": 1,
            "bindings": [
                {
                    "first_d": "CNMDAR",
                    "first_p": 3,
                    "second_d": "PDZtandem",
                    "second_p": 0
                },
                {
                    "first_d": "CNMDAR",
                    "first_p": 4,
                    "second_d": "PDZtandem",
                    "second_p": 1
                },
                {
                    "first_d": "GBRS",
                    "first_p": 2,
                    "second_d": "GK",
                    "second_p": 0
                },
                {
                    "first_d": "GBRS",
                    "first_p": 2,
                    "second_d": "GK",
                    "second_p": 1
                }
            ],
            "newID": 18,
            "num": [
                2.0,
                0.0,
                2.0,
                0.0,
                1.0,
                0.0,
                0.0
            ],
            "occurence": [
                {
                    "abundance": 0,
                    "compartment": "ALL"
                }
            ],
            "structure": [
                "DLG4",
                "DLG4",
                "DLGAP1",
                "GRIN2B",
                "GRIN2B"
            ]
        },
        {
            "ID": 59,
            "bindings": [
                {
                    "first_d": "A",
                    "first_p": 0,
                    "second_d": "B",
                    "second_p": 1
                },
                {
                    "first_d": "A",
                    "first_p": 2,
                    "second_d": "B",
                    "second_p": 0
                }
            ],
            "eredetibolvan": 0,
            "newID": 0,
            "num": [
                0.0,
                0.0,
                0.0,
                0.0,
                0.0,
                3.0,
                0.0
            ],
            "occurence": [
                {
                    "abundance": 0,
                    "compartment": "ALL"
                }
            ],
            "structure": [
                "SHANK3",
                "SHANK3",
                "SHANK3"
            ]
        },
        {
            "ID": 60,
            "appendelt": 1,
            "bindings": [
                {
                    "first_d": "virtualEVH1",
                    "first_p": 1,
                    "second_d": "EVH1",
                    "second_p": 0
                },
                {
                    "first_d": "A",
                    "first_p": 1,
                    "second_d": "B",
                    "second_p": 2
                },
                {
                    "first_d": "A",
                    "first_p": 2,
                    "second_d": "B",
                    "second_p": 3
                }
            ],
            "newID": 19,
            "num": [
                0.0,
                0.0,
                0.0,
                0.0,
                0.0,
                3.0,
                1.0
            ],
            "occurence": [
                {
                    "abundance": 0,
                    "compartment": "ALL"
                }
            ],
            "structure": [
                "HOMER1",
                "SHANK3",
                "SHANK3",
                "SHANK3"
            ]
        },
        {
            "ID": 61,
            "appendelt": 1,
            "bindings": [
                {
                    "first_d": "virtualEVH1",
                    "first_p": 1,
                    "second_d": "EVH1",
                    "second_p": 0
                },
                {
                    "first_d": "A",
                    "first_p": 1,
                    "second_d": "B",
                    "second_p": 2
                },
                {
                    "first_d": "A",
                    "first_p": 3,
                    "second_d": "B",
                    "second_p": 1
                }
            ],
            "newID": 6,
            "num": [
                0.0,
                0.0,
                0.0,
                0.0,
                0.0,
                3.0,
                1.0
            ],
            "occurence": [
                {
                    "abundance": 0,
                    "compartment": "ALL"
                }
            ],
            "structure": [
                "HOMER1",
                "SHANK3",
                "SHANK3",
                "SHANK3"
            ]
        },
        {
            "ID": 62,
            "bindings": [
                {
                    "first_d": "A",
                    "first_p": 0,
                    "second_d": "B",
                    "second_p": 1
                },
                {
                    "first_d": "A",
                    "first_p": 2,
                    "second_d": "B",
                    "second_p": 0
                },
                {
                    "first_d": "A",
                    "first_p": 1,
                    "second_d": "B",
                    "second_p": 3
                }
            ],
            "eredetibolvan": 1,
            "newID": 1,
            "num": [
                0.0,
                0.0,
                0.0,
                0.0,
                0.0,
                4.0,
                0.0
            ],
            "occurence": [
                {
                    "abundance": 0,
                    "compartment": "ALL"
                }
            ],
            "structure": [
                "SHANK3",
                "SHANK3",
                "SHANK3",
                "SHANK3"
            ]
        },
        {
            "ID": 63,
            "appendelt": 1,
            "bindings": [
                {
                    "first_d": "A",
                    "first_p": 2,
                    "second_d": "B",
                    "second_p": 1
                },
                {
                    "first_d": "A",
                    "first_p": 0,
                    "second_d": "B",
                    "second_p": 2
                },
                {
                    "first_d": "A",
                    "first_p": 3,
                    "second_d": "B",
                    "second_p": 4
                },
                {
                    "first_d": "A",
                    "first_p": 1,
                    "second_d": "B",
                    "second_p": 3
                }
            ],
            "newID": 23,
            "num": [
                0.0,
                0.0,
                0.0,
                0.0,
                0.0,
                5.0,
                0.0
            ],
            "occurence": [
                {
                    "abundance": 0,
                    "compartment": "ALL"
                }
            ],
            "structure": [
                "SHANK3",
                "SHANK3",
                "SHANK3",
                "SHANK3",
                "SHANK3"
            ]
        },
        {
            "ID": 64,
            "bindings": [
                {
                    "first_d": "A",
                    "first_p": 0,
                    "second_d": "B",
                    "second_p": 1
                },
                {
                    "first_d": "A",
                    "first_p": 3,
                    "second_d": "B",
                    "second_p": 0
                },
                {
                    "first_d": "A",
                    "first_p": 2,
                    "second_d": "B",
                    "second_p": 4
                },
                {
                    "first_d": "A",
                    "first_p": 4,
                    "second_d": "B",
                    "second_p": 3
                },
                {
                    "first_d": "A",
                    "first_p": 5,
                    "second_d": "B",
                    "second_p": 2
                }
            ],
            "eredetibolvan": 0,
            "newID": 0,
            "num": [
                0.0,
                0.0,
                0.0,
                0.0,
                0.0,
                6.0,
                0.0
            ],
            "occurence": [
                {
                    "abundance": 0,
                    "compartment": "ALL"
                }
            ],
            "structure": [
                "SHANK3",
                "SHANK3",
                "SHANK3",
                "SHANK3",
                "SHANK3",
                "SHANK3"
            ]
        },
        {
            "ID": 65,
            "appendelt": 1,
            "bindings": [
                {
                    "first_d": "PDZsh",
                    "first_p": 3,
                    "second_d": "CGKAP",
                    "second_p": 0
                },
                {
                    "first_d": "A",
                    "first_p": 1,
                    "second_d": "B",
                    "second_p": 2
                },
                {
                    "first_d": "A",
                    "first_p": 2,
                    "second_d": "B",
                    "second_p": 3
                }
            ],
            "newID": 13,
            "num": [
                0.0,
                0.0,
                0.0,
                0.0,
                1.0,
                3.0,
                0.0
            ],
            "occurence": [
                {
                    "abundance": 0,
                    "compartment": "ALL"
                }
            ],
            "structure": [
                "DLGAP1",
                "SHANK3",
                "SHANK3",
                "SHANK3"
            ]
        },
        {
            "ID": 66,
            "bindings": [
                {
                    "first_d": "PDZsh",
                    "first_p": 1,
                    "second_d": "CGKAP",
                    "second_p": 0
                },
                {
                    "first_d": "A",
                    "first_p": 1,
                    "second_d": "B",
                    "second_p": 2
                },
                {
                    "first_d": "A",
                    "first_p": 3,
                    "second_d": "B",
                    "second_p": 1
                }
            ],
            "eredetibolvan": 5,
            "newID": 5,
            "num": [
                0.0,
                0.0,
                0.0,
                0.0,
                1.0,
                3.0,
                0.0
            ],
            "occurence": [
                {
                    "abundance": 0,
                    "compartment": "ALL"
                }
            ],
            "structure": [
                "DLGAP1",
                "SHANK3",
                "SHANK3",
                "SHANK3"
            ]
        },
        {
            "ID": 67,
            "appendelt": 1,
            "bindings": [
                {
                    "first_d": "PDZsh",
                    "first_p": 2,
                    "second_d": "CGKAP",
                    "second_p": 0
                },
                {
                    "first_d": "virtualEVH1",
                    "first_p": 2,
                    "second_d": "EVH1",
                    "second_p": 1
                },
                {
                    "first_d": "A",
                    "first_p": 2,
                    "second_d": "B",
                    "second_p": 3
                },
                {
                    "first_d": "A",
                    "first_p": 4,
                    "second_d": "B",
                    "second_p": 2
                }
            ],
            "newID": 7,
            "num": [
                0.0,
                0.0,
                0.0,
                0.0,
                1.0,
                3.0,
                1.0
            ],
            "occurence": [
                {
                    "abundance": 0,
                    "compartment": "ALL"
                }
            ],
            "structure": [
                "DLGAP1",
                "HOMER1",
                "SHANK3",
                "SHANK3",
                "SHANK3"
            ]
        },
        {
            "ID": 68,
            "appendelt": 1,
            "bindings": [
                {
                    "first_d": "PDZsh",
                    "first_p": 4,
                    "second_d": "CGKAP",
                    "second_p": 0
                },
                {
                    "first_d": "A",
                    "first_p": 1,
                    "second_d": "B",
                    "second_p": 2
                },
                {
                    "first_d": "A",
                    "first_p": 3,
                    "second_d": "B",
                    "second_p": 4
                },
                {
                    "first_d": "A",
                    "first_p": 2,
                    "second_d": "B",
                    "second_p": 3
                }
            ],
            "newID": 23,
            "num": [
                0.0,
                0.0,
                0.0,
                0.0,
                1.0,
                4.0,
                0.0
            ],
            "occurence": [
                {
                    "abundance": 0,
                    "compartment": "ALL"
                }
            ],
            "structure": [
                "DLGAP1",
                "SHANK3",
                "SHANK3",
                "SHANK3",
                "SHANK3"
            ]
        },
        {
            "ID": 69,
            "bindings": [
                {
                    "first_d": "PDZsh",
                    "first_p": 1,
                    "second_d": "CGKAP",
                    "second_p": 0
                },
                {
                    "first_d": "A",
                    "first_p": 2,
                    "second_d": "B",
                    "second_p": 1
                },
                {
                    "first_d": "A",
                    "first_p": 1,
                    "second_d": "B",
                    "second_p": 3
                },
                {
                    "first_d": "A",
                    "first_p": 3,
                    "second_d": "B",
                    "second_p": 4
                }
            ],
            "eredetibolvan": 14,
            "newID": 14,
            "num": [
                0.0,
                0.0,
                0.0,
                0.0,
                1.0,
                4.0,
                0.0
            ],
            "occurence": [
                {
                    "abundance": 0,
                    "compartment": "ALL"
                }
            ],
            "structure": [
                "DLGAP1",
                "SHANK3",
                "SHANK3",
                "SHANK3",
                "SHANK3"
            ]
        },
        {
            "ID": 70,
            "bindings": [
                {
                    "first_d": "PDZsh",
                    "first_p": 1,
                    "second_d": "CGKAP",
                    "second_p": 0
                },
                {
                    "first_d": "A",
                    "first_p": 3,
                    "second_d": "B",
                    "second_p": 1
                },
                {
                    "first_d": "A",
                    "first_p": 1,
                    "second_d": "B",
                    "second_p": 2
                },
                {
                    "first_d": "A",
                    "first_p": 5,
                    "second_d": "B",
                    "second_p": 4
                },
                {
                    "first_d": "A",
                    "first_p": 4,
                    "second_d": "B",
                    "second_p": 3
                }
            ],
            "eredetibolvan": 2,
            "newID": 2,
            "num": [
                0.0,
                0.0,
                0.0,
                0.0,
                1.0,
                5.0,
                0.0
            ],
            "occurence": [
                {
                    "abundance": 0,
                    "compartment": "ALL"
                }
            ],
            "structure": [
                "DLGAP1",
                "SHANK3",
                "SHANK3",
                "SHANK3",
                "SHANK3",
                "SHANK3"
            ]
        },
        {
            "ID": 71,
            "appendelt": 1,
            "bindings": [
                {
                    "first_d": "PDZsh",
                    "first_p": 5,
                    "second_d": "CGKAP",
                    "second_p": 0
                },
                {
                    "first_d": "A",
                    "first_p": 1,
                    "second_d": "B",
                    "second_p": 2
                },
                {
                    "first_d": "A",
                    "first_p": 4,
                    "second_d": "B",
                    "second_p": 3
                },
                {
                    "first_d": "A",
                    "first_p": 2,
                    "second_d": "B",
                    "second_p": 4
                },
                {
                    "first_d": "A",
                    "first_p": 3,
                    "second_d": "B",
                    "second_p": 5
                }
            ],
            "newID": 16,
            "num": [
                0.0,
                0.0,
                0.0,
                0.0,
                1.0,
                5.0,
                0.0
            ],
            "occurence": [
                {
                    "abundance": 0,
                    "compartment": "ALL"
                }
            ],
            "structure": [
                "DLGAP1",
                "SHANK3",
                "SHANK3",
                "SHANK3",
                "SHANK3",
                "SHANK3"
            ]
        },
        {
            "ID": 72,
            "appendelt": 1,
            "bindings": [
                {
                    "first_d": "PDZsh",
                    "first_p": 4,
                    "second_d": "CGKAP",
                    "second_p": 0
                },
                {
                    "first_d": "PDZsh",
                    "first_p": 2,
                    "second_d": "CGKAP",
                    "second_p": 1
                },
                {
                    "first_d": "A",
                    "first_p": 3,
                    "second_d": "B",
                    "second_p": 2
                },
                {
                    "first_d": "A",
                    "first_p": 2,
                    "second_d": "B",
                    "second_p": 4
                }
            ],
            "newID": 21,
            "num": [
                0.0,
                0.0,
                0.0,
                0.0,
                2.0,
                3.0,
                0.0
            ],
            "occurence": [
                {
                    "abundance": 0,
                    "compartment": "ALL"
                }
            ],
            "structure": [
                "DLGAP1",
                "DLGAP1",
                "SHANK3",
                "SHANK3",
                "SHANK3"
            ]
        },
        {
            "ID": 73,
            "bindings": [
                {
                    "first_d": "PDZsh",
                    "first_p": 3,
                    "second_d": "CGKAP",
                    "second_p": 0
                },
                {
                    "first_d": "PDZsh",
                    "first_p": 4,
                    "second_d": "CGKAP",
                    "second_p": 1
                },
                {
                    "first_d": "A",
                    "first_p": 2,
                    "second_d": "B",
                    "second_p": 3
                },
                {
                    "first_d": "A",
                    "first_p": 4,
                    "second_d": "B",
                    "second_p": 2
                }
            ],
            "eredetibolvan": 0,
            "newID": 0,
            "num": [
                0.0,
                0.0,
                0.0,
                0.0,
                2.0,
                3.0,
                0.0
            ],
            "occurence": [
                {
                    "abundance": 0,
                    "compartment": "ALL"
                }
            ],
            "structure": [
                "DLGAP1",
                "DLGAP1",
                "SHANK3",
                "SHANK3",
                "SHANK3"
            ]
        },
        {
            "ID": 74,
            "bindings": [
                {
                    "first_d": "PDZsh",
                    "first_p": 2,
                    "second_d": "CGKAP",
                    "second_p": 0
                },
                {
                    "first_d": "PDZsh",
                    "first_p": 4,
                    "second_d": "CGKAP",
                    "second_p": 1
                },
                {
                    "first_d": "A",
                    "first_p": 2,
                    "second_d": "B",
                    "second_p": 3
                },
                {
                    "first_d": "A",
                    "first_p": 4,
                    "second_d": "B",
                    "second_p": 5
                },
                {
                    "first_d": "A",
                    "first_p": 3,
                    "second_d": "B",
                    "second_p": 4
                }
            ],
            "eredetibolvan": 4,
            "newID": 4,
            "num": [
                0.0,
                0.0,
                0.0,
                0.0,
                2.0,
                4.0,
                0.0
            ],
            "occurence": [
                {
                    "abundance": 0,
                    "compartment": "ALL"
                }
            ],
            "structure": [
                "DLGAP1",
                "DLGAP1",
                "SHANK3",
                "SHANK3",
                "SHANK3",
                "SHANK3"
            ]
        },
        {
            "ID": 75,
            "bindings": [
                {
                    "first_d": "GBRS",
                    "first_p": 1,
                    "second_d": "GK",
                    "second_p": 0
                },
                {
                    "first_d": "PDZsh",
                    "first_p": 2,
                    "second_d": "CGKAP",
                    "second_p": 1
                },
                {
                    "first_d": "A",
                    "first_p": 2,
                    "second_d": "B",
                    "second_p": 3
                },
                {
                    "first_d": "A",
                    "first_p": 4,
                    "second_d": "B",
                    "second_p": 2
                }
            ],
            "eredetibolvan": 15,
            "newID": 15,
            "num": [
                0.0,
                0.0,
                1.0,
                0.0,
                1.0,
                3.0,
                0.0
            ],
            "occurence": [
                {
                    "abundance": 0,
                    "compartment": "ALL"
                }
            ],
            "structure": [
                "DLG4",
                "DLGAP1",
                "SHANK3",
                "SHANK3",
                "SHANK3"
            ]
        },
        {
            "ID": 76,
            "bindings": [
                {
                    "first_d": "GBRS",
                    "first_p": 1,
                    "second_d": "GK",
                    "second_p": 0
                },
                {
                    "first_d": "PDZsh",
                    "first_p": 4,
                    "second_d": "CGKAP",
                    "second_p": 1
                },
                {
                    "first_d": "A",
                    "first_p": 3,
                    "second_d": "B",
                    "second_p": 2
                },
                {
                    "first_d": "A",
                    "first_p": 4,
                    "second_d": "B",
                    "second_p": 3
                }
            ],
            "eredetibolvan": 8,
            "newID": 8,
            "num": [
                0.0,
                0.0,
                1.0,
                0.0,
                1.0,
                3.0,
                0.0
            ],
            "occurence": [
                {
                    "abundance": 0,
                    "compartment": "ALL"
                }
            ],
            "structure": [
                "DLG4",
                "DLGAP1",
                "SHANK3",
                "SHANK3",
                "SHANK3"
            ]
        },
        {
            "ID": 77,
            "bindings": [
                {
                    "first_d": "GBRS",
                    "first_p": 1,
                    "second_d": "GK",
                    "second_p": 0
                },
                {
                    "first_d": "PDZsh",
                    "first_p": 2,
                    "second_d": "CGKAP",
                    "second_p": 1
                },
                {
                    "first_d": "A",
                    "first_p": 4,
                    "second_d": "B",
                    "second_p": 3
                },
                {
                    "first_d": "A",
                    "first_p": 3,
                    "second_d": "B",
                    "second_p": 2
                },
                {
                    "first_d": "A",
                    "first_p": 2,
                    "second_d": "B",
                    "second_p": 5
                }
            ],
            "eredetibolvan": 4,
            "newID": 4,
            "num": [
                0.0,
                0.0,
                1.0,
                0.0,
                1.0,
                4.0,
                0.0
            ],
            "occurence": [
                {
                    "abundance": 0,
                    "compartment": "ALL"
                }
            ],
            "structure": [
                "DLG4",
                "DLGAP1",
                "SHANK3",
                "SHANK3",
                "SHANK3",
                "SHANK3"
            ]
        },
        {
            "ID": 78,
            "appendelt": 1,
            "bindings": [
                {
                    "first_d": "GBRS",
                    "first_p": 1,
                    "second_d": "GK",
                    "second_p": 0
                },
                {
                    "first_d": "PDZsh",
                    "first_p": 3,
                    "second_d": "CGKAP",
                    "second_p": 1
                },
                {
                    "first_d": "PDZsh",
                    "first_p": 4,
                    "second_d": "CGKAP",
                    "second_p": 2
                },
                {
                    "first_d": "A",
                    "first_p": 4,
                    "second_d": "B",
                    "second_p": 3
                },
                {
                    "first_d": "A",
                    "first_p": 5,
                    "second_d": "B",
                    "second_p": 4
                },
                {
                    "first_d": "A",
                    "first_p": 3,
                    "second_d": "B",
                    "second_p": 5
                }
            ],
            "newID": 19,
            "num": [
                0.0,
                0.0,
                1.0,
                0.0,
                2.0,
                3.0,
                0.0
            ],
            "occurence": [
                {
                    "abundance": 0,
                    "compartment": "ALL"
                }
            ],
            "structure": [
                "DLG4",
                "DLGAP1",
                "DLGAP1",
                "SHANK3",
                "SHANK3",
                "SHANK3"
            ]
        },
        {
            "ID": 79,
            "appendelt": 1,
            "bindings": [
                {
                    "first_d": "GBRS",
                    "first_p": 2,
                    "second_d": "GK",
                    "second_p": 0
                },
                {
                    "first_d": "PDZsh",
                    "first_p": 4,
                    "second_d": "CGKAP",
                    "second_p": 1
                },
                {
                    "first_d": "PDZsh",
                    "first_p": 5,
                    "second_d": "CGKAP",
                    "second_p": 2
                },
                {
                    "first_d": "virtualEVH1",
                    "first_p": 5,
                    "second_d": "EVH1",
                    "second_p": 3
                },
                {
                    "first_d": "A",
                    "first_p": 4,
                    "second_d": "B",
                    "second_p": 5
                },
                {
                    "first_d": "A",
                    "first_p": 5,
                    "second_d": "B",
                    "second_p": 6
                }
            ],
            "newID": 16,
            "num": [
                0.0,
                0.0,
                1.0,
                0.0,
                2.0,
                3.0,
                1.0
            ],
            "occurence": [
                {
                    "abundance": 0,
                    "compartment": "ALL"
                }
            ],
            "structure": [
                "DLG4",
                "DLGAP1",
                "DLGAP1",
                "HOMER1",
                "SHANK3",
                "SHANK3",
                "SHANK3"
            ]
        },
        {
            "ID": 80,
            "appendelt": 1,
            "bindings": [
                {
                    "first_d": "GBRS",
                    "first_p": 1,
                    "second_d": "GK",
                    "second_p": 0
                },
                {
                    "first_d": "PDZsh",
                    "first_p": 5,
                    "second_d": "CGKAP",
                    "second_p": 1
                },
                {
                    "first_d": "PDZsh",
                    "first_p": 6,
                    "second_d": "CGKAP",
                    "second_p": 2
                },
                {
                    "first_d": "A",
                    "first_p": 4,
                    "second_d": "B",
                    "second_p": 3
                },
                {
                    "first_d": "A",
                    "first_p": 5,
                    "second_d": "B",
                    "second_p": 4
                },
                {
                    "first_d": "A",
                    "first_p": 6,
                    "second_d": "B",
                    "second_p": 5
                }
            ],
            "newID": 25,
            "num": [
                0.0,
                0.0,
                1.0,
                0.0,
                2.0,
                4.0,
                0.0
            ],
            "occurence": [
                {
                    "abundance": 0,
                    "compartment": "ALL"
                }
            ],
            "structure": [
                "DLG4",
                "DLGAP1",
                "DLGAP1",
                "SHANK3",
                "SHANK3",
                "SHANK3",
                "SHANK3"
            ]
        },
        {
            "ID": 81,
            "bindings": [
                {
                    "first_d": "CSYNGAP",
                    "first_p": 5,
                    "second_d": "PDZ3",
                    "second_p": 0
                },
                {
                    "first_d": "GBRS",
                    "first_p": 1,
                    "second_d": "GK",
                    "second_p": 0
                },
                {
                    "first_d": "PDZsh",
                    "first_p": 4,
                    "second_d": "CGKAP",
                    "second_p": 1
                },
                {
                    "first_d": "A",
                    "first_p": 2,
                    "second_d": "B",
                    "second_p": 3
                },
                {
                    "first_d": "A",
                    "first_p": 3,
                    "second_d": "B",
                    "second_p": 4
                }
            ],
            "eredetibolvan": 0,
            "newID": 0,
            "num": [
                0.0,
                0.0,
                1.0,
                1.0,
                1.0,
                3.0,
                0.0
            ],
            "occurence": [
                {
                    "abundance": 0,
                    "compartment": "ALL"
                }
            ],
            "structure": [
                "DLG4",
                "DLGAP1",
                "SHANK3",
                "SHANK3",
                "SHANK3",
                "SYNGAP1"
            ]
        },
        {
            "ID": 82,
            "appendelt": 1,
            "bindings": [
                {
                    "first_d": "GBRS",
                    "first_p": 2,
                    "second_d": "GK",
                    "second_p": 0
                },
                {
                    "first_d": "GBRS",
                    "first_p": 2,
                    "second_d": "GK",
                    "second_p": 1
                },
                {
                    "first_d": "PDZsh",
                    "first_p": 3,
                    "second_d": "CGKAP",
                    "second_p": 2
                },
                {
                    "first_d": "A",
                    "first_p": 4,
                    "second_d": "B",
                    "second_p": 5
                },
                {
                    "first_d": "A",
                    "first_p": 3,
                    "second_d": "B",
                    "second_p": 4
                }
            ],
            "newID": 13,
            "num": [
                0.0,
                0.0,
                2.0,
                0.0,
                1.0,
                3.0,
                0.0
            ],
            "occurence": [
                {
                    "abundance": 0,
                    "compartment": "ALL"
                }
            ],
            "structure": [
                "DLG4",
                "DLG4",
                "DLGAP1",
                "SHANK3",
                "SHANK3",
                "SHANK3"
            ]
        },
        {
            "ID": 83,
            "appendelt": 1,
            "bindings": [
                {
                    "first_d": "GBRS",
                    "first_p": 3,
                    "second_d": "GK",
                    "second_p": 0
                },
                {
                    "first_d": "GBRS",
                    "first_p": 3,
                    "second_d": "GK",
                    "second_p": 1
                },
                {
                    "first_d": "PDZsh",
                    "first_p": 5,
                    "second_d": "CGKAP",
                    "second_p": 2
                },
                {
                    "first_d": "PDZsh",
                    "first_p": 6,
                    "second_d": "CGKAP",
                    "second_p": 3
                },
                {
                    "first_d": "A",
                    "first_p": 5,
                    "second_d": "B",
                    "second_p": 4
                },
                {
                    "first_d": "A",
                    "first_p": 4,
                    "second_d": "B",
                    "second_p": 6
                }
            ],
            "newID": 17,
            "num": [
                0.0,
                0.0,
                2.0,
                0.0,
                2.0,
                3.0,
                0.0
            ],
            "occurence": [
                {
                    "abundance": 0,
                    "compartment": "ALL"
                }
            ],
            "structure": [
                "DLG4",
                "DLG4",
                "DLGAP1",
                "DLGAP1",
                "SHANK3",
                "SHANK3",
                "SHANK3"
            ]
        },
        {
            "ID": 84,
            "bindings": [
                {
                    "first_d": "GBRS",
                    "first_p": 2,
                    "second_d": "GK",
                    "second_p": 0
                },
                {
                    "first_d": "GBRS",
                    "first_p": 2,
                    "second_d": "GK",
                    "second_p": 1
                },
                {
                    "first_d": "PDZsh",
                    "first_p": 4,
                    "second_d": "CGKAP",
                    "second_p": 2
                },
                {
                    "first_d": "PDZsh",
                    "first_p": 5,
                    "second_d": "CGKAP",
                    "second_p": 3
                },
                {
                    "first_d": "A",
                    "first_p": 5,
                    "second_d": "B",
                    "second_p": 4
                },
                {
                    "first_d": "A",
                    "first_p": 6,
                    "second_d": "B",
                    "second_p": 7
                },
                {
                    "first_d": "A",
                    "first_p": 7,
                    "second_d": "B",
                    "second_p": 5
                }
            ],
            "eredetibolvan": 7,
            "newID": 7,
            "num": [
                0.0,
                0.0,
                2.0,
                0.0,
                2.0,
                4.0,
                0.0
            ],
            "occurence": [
                {
                    "abundance": 0,
                    "compartment": "ALL"
                }
            ],
            "structure": [
                "DLG4",
                "DLG4",
                "DLGAP1",
                "DLGAP1",
                "SHANK3",
                "SHANK3",
                "SHANK3",
                "SHANK3"
            ]
        },
        {
            "ID": 85,
            "appendelt": 1,
            "bindings": [
                {
                    "first_d": "GBRS",
                    "first_p": 3,
                    "second_d": "GK",
                    "second_p": 0
                },
                {
                    "first_d": "GBRS",
                    "first_p": 4,
                    "second_d": "GK",
                    "second_p": 1
                },
                {
                    "first_d": "GBRS",
                    "first_p": 4,
                    "second_d": "GK",
                    "second_p": 2
                },
                {
                    "first_d": "PDZsh",
                    "first_p": 5,
                    "second_d": "CGKAP",
                    "second_p": 3
                },
                {
                    "first_d": "PDZsh",
                    "first_p": 6,
                    "second_d": "CGKAP",
                    "second_p": 4
                },
                {
                    "first_d": "A",
                    "first_p": 6,
                    "second_d": "B",
                    "second_p": 5
                }
            ],
            "newID": 24,
            "num": [
                0.0,
                0.0,
                3.0,
                0.0,
                2.0,
                2.0,
                0.0
            ],
            "occurence": [
                {
                    "abundance": 0,
                    "compartment": "ALL"
                }
            ],
            "structure": [
                "DLG4",
                "DLG4",
                "DLG4",
                "DLGAP1",
                "DLGAP1",
                "SHANK3",
                "SHANK3"
            ]
        },
        {
            "ID": 86,
            "appendelt": 1,
            "bindings": [
                {
                    "first_d": "GBRS",
                    "first_p": 3,
                    "second_d": "GK",
                    "second_p": 0
                },
                {
                    "first_d": "GBRS",
                    "first_p": 4,
                    "second_d": "GK",
                    "second_p": 1
                },
                {
                    "first_d": "GBRS",
                    "first_p": 4,
                    "second_d": "GK",
                    "second_p": 2
                },
                {
                    "first_d": "PDZsh",
                    "first_p": 5,
                    "second_d": "CGKAP",
                    "second_p": 3
                },
                {
                    "first_d": "PDZsh",
                    "first_p": 6,
                    "second_d": "CGKAP",
                    "second_p": 4
                },
                {
                    "first_d": "A",
                    "first_p": 6,
                    "second_d": "B",
                    "second_p": 7
                },
                {
                    "first_d": "A",
                    "first_p": 5,
                    "second_d": "B",
                    "second_p": 6
                }
            ],
            "newID": 28,
            "num": [
                0.0,
                0.0,
                3.0,
                0.0,
                2.0,
                3.0,
                0.0
            ],
            "occurence": [
                {
                    "abundance": 0,
                    "compartment": "ALL"
                }
            ],
            "structure": [
                "DLG4",
                "DLG4",
                "DLG4",
                "DLGAP1",
                "DLGAP1",
                "SHANK3",
                "SHANK3",
                "SHANK3"
            ]
        },
        {
            "ID": 87,
            "appendelt": 1,
            "bindings": [
                {
                    "first_d": "GBRS",
                    "first_p": 3,
                    "second_d": "GK",
                    "second_p": 0
                },
                {
                    "first_d": "GBRS",
                    "first_p": 3,
                    "second_d": "GK",
                    "second_p": 1
                },
                {
                    "first_d": "GBRS",
                    "first_p": 4,
                    "second_d": "GK",
                    "second_p": 2
                },
                {
                    "first_d": "PDZsh",
                    "first_p": 7,
                    "second_d": "CGKAP",
                    "second_p": 3
                },
                {
                    "first_d": "PDZsh",
                    "first_p": 10,
                    "second_d": "CGKAP",
                    "second_p": 4
                },
                {
                    "first_d": "A",
                    "first_p": 6,
                    "second_d": "B",
                    "second_p": 7
                },
                {
                    "first_d": "A",
                    "first_p": 5,
                    "second_d": "B",
                    "second_p": 6
                },
                {
                    "first_d": "A",
                    "first_p": 9,
                    "second_d": "B",
                    "second_p": 8
                },
                {
                    "first_d": "A",
                    "first_p": 10,
                    "second_d": "B",
                    "second_p": 9
                },
                {
                    "first_d": "A",
                    "first_p": 7,
                    "second_d": "B",
                    "second_p": 10
                }
            ],
            "newID": 19,
            "num": [
                0.0,
                0.0,
                3.0,
                0.0,
                2.0,
                6.0,
                0.0
            ],
            "occurence": [
                {
                    "abundance": 0,
                    "compartment": "ALL"
                }
            ],
            "structure": [
                "DLG4",
                "DLG4",
                "DLG4",
                "DLGAP1",
                "DLGAP1",
                "SHANK3",
                "SHANK3",
                "SHANK3",
                "SHANK3",
                "SHANK3",
                "SHANK3"
            ]
        },
        {
            "ID": 88,
            "bindings": [
                {
                    "first_d": "PDZ3",
                    "first_p": 0,
                    "second_d": "CSYNGAP",
                    "second_p": 7
                },
                {
                    "first_d": "GBRS",
                    "first_p": 3,
                    "second_d": "GK",
                    "second_p": 0
                },
                {
                    "first_d": "GBRS",
                    "first_p": 4,
                    "second_d": "GK",
                    "second_p": 1
                },
                {
                    "first_d": "GBRS",
                    "first_p": 4,
                    "second_d": "GK",
                    "second_p": 2
                },
                {
                    "first_d": "PDZsh",
                    "first_p": 5,
                    "second_d": "CGKAP",
                    "second_p": 3
                },
                {
                    "first_d": "PDZsh",
                    "first_p": 6,
                    "second_d": "CGKAP",
                    "second_p": 4
                },
                {
                    "first_d": "A",
                    "first_p": 5,
                    "second_d": "B",
                    "second_p": 6
                }
            ],
            "eredetibolvan": 0,
            "newID": 0,
            "num": [
                0.0,
                0.0,
                3.0,
                1.0,
                2.0,
                2.0,
                0.0
            ],
            "occurence": [
                {
                    "abundance": 0,
                    "compartment": "ALL"
                }
            ],
            "structure": [
                "DLG4",
                "DLG4",
                "DLG4",
                "DLGAP1",
                "DLGAP1",
                "SHANK3",
                "SHANK3",
                "SYNGAP1"
            ]
        },
        {
            "ID": 89,
            "appendelt": 1,
            "bindings": [
                {
                    "first_d": "PDZtandem",
                    "first_p": 0,
                    "second_d": "CNMDAR",
                    "second_p": 3
                },
                {
                    "first_d": "GBRS",
                    "first_p": 2,
                    "second_d": "GK",
                    "second_p": 0
                },
                {
                    "first_d": "GBRS",
                    "first_p": 2,
                    "second_d": "GK",
                    "second_p": 1
                },
                {
                    "first_d": "PDZsh",
                    "first_p": 4,
                    "second_d": "CGKAP",
                    "second_p": 2
                },
                {
                    "first_d": "A",
                    "first_p": 5,
                    "second_d": "B",
                    "second_p": 6
                },
                {
                    "first_d": "A",
                    "first_p": 6,
                    "second_d": "B",
                    "second_p": 4
                }
            ],
            "newID": 14,
            "num": [
                1.0,
                0.0,
                2.0,
                0.0,
                1.0,
                3.0,
                0.0
            ],
            "occurence": [
                {
                    "abundance": 0,
                    "compartment": "ALL"
                }
            ],
            "structure": [
                "DLG4",
                "DLG4",
                "DLGAP1",
                "GRIN2B",
                "SHANK3",
                "SHANK3",
                "SHANK3"
            ]
        }
    ]
}
